# Supplementary material for: Solexa-Sequencing Based Transcriptome Study of Plaice Skin Phenotype in Rex Rabbits (Oryctolagus cuniculus)
Source: PLoS One. 2015 May 8;10(5):e0124583. doi: 10.1371/journal.pone.0124583 (PMC4425669; doi:10.1371/journal.pone.0124583)
Supplement: S1 File — Table A, Annotation for unigenes. (ZIP) [file pone.0124583.s001.zip]

Archive with 1 entries (1 files):
- Table_A.xlsx
