# Supplementary material for: Solexa-Sequencing Based Transcriptome Study of Plaice Skin Phenotype in Rex Rabbits (Oryctolagus cuniculus)
Source: PLoS One. 2015 May 8;10(5):e0124583. doi: 10.1371/journal.pone.0124583 (PMC4425669; doi:10.1371/journal.pone.0124583)
Supplement: S1 File — Table A, Annotation for unigenes. (ZIP) [file pone.0124583.s001.zip › Table_A.xlsx]

## Sheet: annotation - 副本
ID	length	NR-id and Des	NR-e-value	swiss-id	swiss-e-value	swiss-Des	KOG-id	KOG-e-value	KOG-Des	kegg	GO-id	GO-term
comp100000_c0_seq1	270		NA		NA			NA
comp100001_c0_seq1	369		NA		NA			NA
comp100002_c0_seq2	661		NA		NA			NA
comp100003_c0_seq1	256		NA		NA			NA
comp100004_c0_seq1	609		NA		NA			NA
comp100005_c0_seq1	211		NA		NA			NA
comp100006_c0_seq1	276		NA		NA			NA
comp100007_c0_seq1	543		NA		NA			NA
comp100008_c0_seq1	308		NA		NA			NA
comp100009_c0_seq1	598		NA		NA			NA
comp100010_c0_seq1	305		NA		NA			NA
comp100011_c0_seq1	729		NA		NA			NA
comp100012_c0_seq1	391		NA		NA			NA
comp100013_c0_seq1	245		NA		NA			NA
comp100014_c0_seq1	257		NA		NA			NA
comp100015_c0_seq1	239		NA		NA			NA
comp100016_c0_seq1	217		NA		NA			NA
comp100018_c0_seq1	544		NA		NA			NA
comp10001_c0_seq1	204		NA		NA			NA
comp100020_c0_seq1	344		NA	sp|P0C7U0|ELFN1_HUMAN	1e-55	Protein ELFN1 OS=Homo sapiens GN=ELFN1 PE=1 SV=2	KOG0619	2e-12	FOG: Leucine rich repeat
comp100021_c0_seq1	233		NA		NA			NA
comp100022_c0_seq1	528		NA		NA			NA
comp100023_c0_seq1	257		NA		NA			NA
comp100024_c0_seq1	568		NA		NA			NA
comp100025_c0_seq1	332		NA		NA			NA
comp100026_c0_seq1	219		NA		NA			NA
comp100027_c0_seq1	345		NA		NA			NA
comp100028_c0_seq1	617		NA		NA			NA
comp100029_c0_seq1	299		NA		NA			NA
comp10002_c0_seq1	327		NA		NA			NA
comp100030_c0_seq1	329		NA		NA			NA
comp100031_c0_seq1	259		NA		NA			NA
comp100031_c1_seq1	252		NA		NA			NA
comp100032_c0_seq1	263		NA	sp|Q9LZ17|RS174_ARATH	4e-16	40S ribosomal protein S17-4 OS=Arabidopsis thaliana GN=RPS17D PE=2 SV=3	KOG0187	9e-17	40S ribosomal protein S17
comp100033_c0_seq1	216		NA		NA			NA
comp100034_c0_seq1	423		NA		NA			NA
comp100035_c0_seq1	462		NA		NA			NA
comp100036_c0_seq1	357		NA		NA			NA
comp100037_c0_seq1	271		NA		NA			NA
comp100038_c0_seq1	413		NA		NA			NA
comp100039_c0_seq2	573		NA		NA			NA
comp10003_c0_seq1	217		NA		NA			NA
comp100040_c0_seq1	1070		NA		NA			NA
comp100042_c0_seq1	383		NA		NA			NA
comp100043_c0_seq1	259		NA		NA			NA
comp100044_c0_seq1	475		NA		NA			NA
comp100045_c0_seq1	207		NA	sp|P46297|RS23_FRAAN	1e-26	40S ribosomal protein S23 OS=Fragaria ananassa GN=RPS23 PE=2 SV=1	KOG1749	1e-26	40S ribosomal protein S23
comp100046_c0_seq1	484		NA		NA			NA
comp100047_c0_seq1	331		NA		NA			NA
comp100048_c0_seq1	768		NA		NA			NA
comp100049_c0_seq1	317		NA		NA			NA
comp100050_c0_seq1	249		NA		NA			NA
comp100051_c0_seq1	277		NA		NA			NA
comp100052_c0_seq1	211		NA		NA			NA
comp100053_c0_seq1	220		NA		NA			NA
comp100055_c0_seq1	339		NA		NA			NA
comp100056_c0_seq2	391		NA		NA			NA
comp100057_c0_seq1	505		NA	sp|P24369|PPIB_MOUSE	4e-49	Peptidyl-prolyl cis-trans isomerase B OS=Mus musculus GN=Ppib PE=2 SV=2	KOG0880	4e-50	Peptidyl-prolyl cis-trans isomerase
comp100058_c0_seq1	209		NA	sp|Q5RDJ4|LIGO1_PONAB	1e-21	Leucine-rich repeat and immunoglobulin-like domain-containing nogo receptor-interacting protein 1 OS=Pongo abelii GN=LINGO1 PE=2 SV=1	KOG0619	3e-22	FOG: Leucine rich repeat
comp100059_c0_seq1	493		NA		NA			NA
comp10005_c0_seq1	226		NA		NA			NA
comp10005_c1_seq1	210		NA		NA			NA
comp100060_c0_seq1	452		NA		NA			NA
comp100061_c0_seq1	386		NA		NA			NA
comp100062_c0_seq1	206		NA		NA			NA
comp100063_c0_seq1	444		NA		NA			NA
comp100063_c1_seq1	220		NA		NA			NA
comp100064_c0_seq1	298		NA		NA			NA
comp100065_c0_seq1	632		NA		NA			NA
comp100066_c0_seq1	644		NA		NA			NA
comp100067_c0_seq1	478		NA		NA			NA
comp100068_c0_seq1	624		NA		NA			NA
comp100069_c0_seq1	524		NA		NA			NA
comp100071_c0_seq1	434		NA		NA			NA
comp100073_c0_seq1	380		NA		NA			NA
comp100074_c0_seq1	384		NA		NA			NA
comp100075_c0_seq1	404		NA		NA			NA
comp100076_c0_seq1	696		NA		NA			NA
comp100078_c0_seq1	689		NA		NA			NA
comp100079_c0_seq1	337		NA		NA			NA
comp100080_c0_seq1	381		NA		NA			NA
comp100081_c0_seq1	712		NA	sp|Q9Y5P8|P2R3B_HUMAN	5e-09	Serine/threonine-protein phosphatase 2A regulatory subunit B'' subunit beta OS=Homo sapiens GN=PPP2R3B PE=1 SV=2	KOG2562	1e-09	Protein phosphatase 2 regulatory subunit	ko04151, PI3K-Akt signaling pathway;ko03015, mRNA surveillance pathway;ko04261, Adrenergic signaling in cardiomyocytes;ko04728, Dopaminergic synapse;
comp100082_c0_seq1	315		NA		NA			NA
comp100083_c0_seq1	302		NA		NA			NA
comp100084_c0_seq1	290		NA		NA			NA
comp100085_c0_seq1	269		NA	sp|Q9BXM0|PRAX_HUMAN	1e-12	Periaxin OS=Homo sapiens GN=PRX PE=1 SV=2		NA
comp100086_c0_seq1	229		NA		NA			NA
comp100087_c0_seq1	255		NA		NA			NA
comp100089_c0_seq1	519		NA		NA			NA
comp100090_c0_seq1	242		NA		NA			NA
comp100091_c0_seq1	222		NA		NA			NA
comp100092_c0_seq1	707		NA		NA			NA
comp100093_c0_seq1	567		NA		NA			NA
comp100094_c0_seq2	349		NA		NA			NA
comp100095_c0_seq1	569		NA		NA			NA
comp100096_c0_seq1	352		NA		NA			NA
comp100097_c0_seq1	255		NA		NA			NA
comp100098_c0_seq1	330		NA		NA			NA
comp10009_c0_seq1	481	gi|530438090|ref|XP_005276654.1|PREDICTED: collagen alpha-1(I) chain-like [Homo sapiens]	3.2552e-55		NA			NA
comp100101_c0_seq1	622		NA	sp|O14513|NCKP5_HUMAN	6e-50	Nck-associated protein 5 OS=Homo sapiens GN=NCKAP5 PE=1 SV=2		NA
comp100102_c0_seq1	254		NA		NA			NA
comp100104_c0_seq1	253		NA		NA			NA
comp100105_c0_seq1	406		NA		NA			NA
comp100106_c0_seq2	559		NA		NA			NA
comp100108_c0_seq1	553		NA		NA			NA
comp100111_c0_seq1	369		NA		NA			NA
comp100112_c0_seq1	696		NA		NA			NA
comp100113_c0_seq1	501		NA		NA			NA
comp100114_c0_seq1	330		NA		NA			NA
comp100115_c0_seq1	593		NA		NA			NA
comp100116_c0_seq1	488		NA		NA			NA
comp100117_c0_seq1	479		NA		NA			NA
comp100118_c0_seq1	389		NA		NA			NA
comp100119_c0_seq1	254		NA		NA			NA
comp10011_c0_seq1	329		NA		NA			NA
comp100120_c0_seq1	252		NA		NA			NA
comp100121_c0_seq1	596		NA		NA			NA
comp100122_c0_seq1	383		NA		NA			NA
comp100123_c0_seq1	328		NA		NA			NA
comp100124_c0_seq2	835		NA		NA			NA
comp100125_c0_seq1	300		NA		NA			NA
comp100126_c0_seq1	229		NA		NA			NA
comp100127_c0_seq1	488		NA		NA			NA
comp100129_c0_seq1	227		NA		NA			NA
comp10012_c0_seq1	296		NA		NA			NA
comp100130_c0_seq1	219		NA		NA			NA
comp100131_c0_seq1	300		NA		NA			NA
comp100135_c0_seq1	292		NA		NA			NA
comp100136_c0_seq1	297		NA		NA			NA
comp100138_c0_seq1	366		NA		NA			NA
comp100139_c0_seq1	207		NA		NA			NA
comp10013_c0_seq1	253	gi|514705505|ref|XP_005009862.1|PREDICTED: endothelial PAS domain-containing protein 1 isoform X2 [Anas platyrhynchos]	1.19301e-42	sp|Q99814|EPAS1_HUMAN	3e-29	Endothelial PAS domain-containing protein 1 OS=Homo sapiens GN=EPAS1 PE=1 SV=3	KOG3558	7e-30	Hypoxia-inducible factor 1/Neuronal PAS domain protein NPAS1	ko05200, Pathways in cancer;ko05211, Renal cell carcinoma;	GO:0001525;GO:0048469;GO:0004871;GO:0002027;GO:0030324;GO:0043129;GO:0001077;GO:0006351;GO:0042415;GO:0001892;GO:0005737;GO:0043619;GO:0046982;GO:0005667;GO:0035035;GO:0007601;GO:0001666;GO:0043565;GO:0007165;GO:0030218;GO:0007005;GO:0045944;GO:0001974;GO:0008134;GO:0005634;GO:0048625	angiogenesis|cell maturation|signal transducer activity|regulation of heart rate|lung development|surfactant homeostasis|RNA polymerase II core promoter proximal region sequence-specific DNA binding transcription factor activity involved in positive regulation of transcription|transcription, DNA-templated|norepinephrine metabolic process|embryonic placenta development|cytoplasm|regulation of tran…
comp100140_c0_seq1	212		NA		NA			NA
comp100141_c0_seq1	252		NA		NA			NA
comp100142_c0_seq1	201		NA		NA			NA
comp100143_c0_seq1	261		NA		NA			NA
comp100144_c0_seq1	488		NA		NA			NA
comp100145_c0_seq1	372		NA		NA			NA
comp100146_c0_seq1	397		NA		NA			NA
comp100147_c0_seq1	491		NA		NA			NA
comp100148_c0_seq1	391		NA		NA			NA
comp100150_c0_seq1	366		NA		NA			NA
comp100151_c0_seq1	1124		NA		NA			NA
comp100152_c0_seq1	390		NA		NA			NA
comp100153_c0_seq1	546		NA	sp|P43233|CATB_CHICK	3e-93	Cathepsin B OS=Gallus gallus GN=CTSB PE=2 SV=1	KOG1543	2e-75	Cysteine proteinase Cathepsin L	ko04142, Lysosome;ko04612, Antigen processing and presentation;
comp100154_c0_seq1	380		NA		NA			NA
comp100157_c0_seq1	309		NA		NA			NA
comp100158_c0_seq1	226		NA		NA			NA
comp100159_c0_seq1	256		NA		NA			NA
comp10015_c0_seq1	282		NA		NA			NA
comp100160_c0_seq1	207		NA		NA			NA
comp100162_c0_seq1	354		NA		NA			NA
comp100163_c0_seq1	1405		NA		NA			NA
comp100164_c0_seq1	327		NA		NA			NA
comp100165_c0_seq1	281		NA		NA			NA
comp100166_c0_seq1	443		NA		NA			NA
comp100167_c0_seq1	286		NA		NA			NA
comp100168_c0_seq1	523		NA		NA			NA
comp100169_c0_seq1	329		NA		NA			NA
comp10016_c0_seq1	239		NA		NA			NA
comp100170_c0_seq1	494		NA		NA			NA
comp100171_c0_seq2	1039		NA		NA			NA
comp100173_c0_seq1	340		NA	sp|Q96KP6|TNIP3_HUMAN	7e-21	TNFAIP3-interacting protein 3 OS=Homo sapiens GN=TNIP3 PE=1 SV=2		NA
comp100174_c0_seq1	565		NA		NA			NA
comp100175_c0_seq1	216		NA		NA			NA
comp100178_c0_seq1	279		NA		NA			NA
comp100179_c0_seq1	309		NA		NA			NA
comp10017_c0_seq1	201		NA		NA			NA
comp100180_c0_seq1	293		NA		NA			NA
comp100181_c0_seq1	428		NA		NA			NA
comp100182_c0_seq1	367		NA		NA			NA
comp100183_c0_seq1	1002		NA	sp|Q9HAI6|CX021_HUMAN	3e-99	Uncharacterized protein CXorf21 OS=Homo sapiens GN=CXorf21 PE=2 SV=1		NA
comp100185_c0_seq1	321		NA		NA			NA
comp100186_c0_seq1	249		NA		NA			NA
comp100188_c0_seq1	388		NA		NA			NA
comp100189_c0_seq1	376		NA	sp|Q78EJ9|CAN8_RAT	7e-09	Calpain-8 OS=Rattus norvegicus GN=Capn8 PE=2 SV=1		NA
comp10018_c0_seq1	223		NA		NA			NA
comp100190_c0_seq1	444		NA		NA			NA
comp100192_c0_seq1	219		NA		NA			NA
comp100194_c0_seq1	285		NA		NA			NA
comp100195_c0_seq1	216		NA		NA			NA
comp100196_c0_seq2	577		NA		NA			NA
comp100197_c0_seq1	255		NA		NA			NA
comp100198_c0_seq1	312		NA		NA			NA
comp10019_c0_seq1	373		NA		NA			NA
comp100201_c0_seq1	300		NA		NA			NA
comp100202_c0_seq1	712		NA		NA			NA
comp100203_c0_seq1	288		NA		NA			NA
comp100204_c0_seq2	710		NA		NA			NA
comp100205_c0_seq1	499		NA	sp|Q86YW9|MD12L_HUMAN	7e-72	Mediator of RNA polymerase II transcription subunit 12-like protein OS=Homo sapiens GN=MED12L PE=1 SV=2	KOG3598	2e-49	Thyroid hormone receptor-associated protein complex, subunit TRAP230	ko04919, Thyroid hormone signaling pathway;
comp100206_c0_seq1	273		NA		NA			NA
comp100207_c0_seq1	371		NA		NA			NA
comp100208_c0_seq1	505		NA		NA			NA
comp100209_c0_seq1	427		NA		NA			NA
comp10020_c0_seq1	255		NA		NA			NA
comp100210_c0_seq1	903		NA		NA			NA
comp100211_c0_seq1	338		NA		NA			NA
comp100212_c0_seq1	743		NA		NA			NA
comp100213_c0_seq1	322		NA		NA			NA
comp100214_c0_seq1	274		NA		NA			NA
comp100216_c0_seq1	363		NA		NA			NA
comp100217_c0_seq1	361		NA		NA			NA
comp100218_c0_seq1	1121		NA		NA			NA
comp10021_c0_seq1	216		NA	sp|O00370|LORF2_HUMAN	1e-06	LINE-1 retrotransposable element ORF2 protein OS=Homo sapiens PE=1 SV=1		NA
comp100220_c0_seq1	212		NA		NA			NA
comp100221_c0_seq1	438		NA		NA			NA
comp100223_c0_seq1	308		NA		NA			NA
comp100225_c0_seq1	447		NA		NA			NA
comp100226_c0_seq1	714		NA		NA			NA
comp100227_c0_seq1	522		NA		NA			NA
comp100229_c0_seq1	207		NA		NA			NA
comp100230_c0_seq1	341		NA		NA			NA
comp100231_c0_seq1	305		NA		NA			NA
comp100233_c0_seq1	519		NA		NA			NA
comp100235_c0_seq1	388		NA		NA			NA
comp100236_c0_seq1	294		NA		NA			NA
comp100237_c0_seq1	460		NA		NA			NA
comp100239_c0_seq1	269		NA		NA			NA
comp100240_c0_seq1	237		NA	sp|P31395|STMN1_CHICK	6e-27	Stathmin OS=Gallus gallus GN=STMN1 PE=1 SV=1		NA		ko04010, MAPK signaling pathway;ko05206, MicroRNAs in cancer;
comp100241_c0_seq1	310		NA		NA			NA
comp100242_c0_seq2	521		NA		NA			NA
comp100243_c0_seq1	315		NA		NA			NA
comp100244_c0_seq1	239		NA		NA			NA
comp100245_c0_seq1	344		NA		NA			NA
comp100246_c0_seq1	1246		NA		NA			NA
comp100247_c0_seq1	255		NA		NA			NA
comp100249_c0_seq1	309		NA		NA			NA
comp10024_c0_seq1	320		NA		NA			NA
comp100250_c0_seq1	329		NA		NA			NA
comp100251_c0_seq1	580		NA		NA			NA
comp100253_c0_seq1	303		NA		NA			NA
comp100253_c1_seq1	370		NA		NA			NA
comp100254_c0_seq1	445		NA		NA			NA
comp100255_c0_seq1	307		NA		NA			NA
comp100256_c0_seq1	342		NA		NA			NA
comp100257_c0_seq2	276		NA		NA			NA
comp100261_c0_seq1	429		NA		NA			NA
comp100262_c0_seq1	372		NA		NA			NA
comp100263_c0_seq1	243		NA		NA			NA
comp100264_c0_seq1	262		NA		NA			NA
comp100265_c0_seq1	683		NA		NA			NA
comp100266_c0_seq1	291		NA		NA			NA
comp100267_c0_seq1	377		NA		NA			NA
comp100268_c0_seq1	300		NA		NA			NA
comp100269_c0_seq1	644		NA		NA			NA
comp100270_c0_seq1	361		NA		NA			NA
comp100271_c0_seq1	451		NA		NA			NA
comp100272_c0_seq1	247		NA	sp|P35846|FOLR1_MOUSE	4e-09	Folate receptor alpha OS=Mus musculus GN=Folr1 PE=1 SV=2		NA
comp100273_c0_seq1	283		NA		NA			NA
comp100274_c0_seq1	780		NA		NA			NA
comp100275_c0_seq1	323		NA		NA			NA
comp100276_c0_seq1	439		NA		NA			NA
comp100277_c0_seq1	285		NA		NA			NA
comp100278_c0_seq1	577		NA		NA			NA
comp100279_c0_seq1	540		NA	sp|Q9FSF0|MDH_TOBAC	3e-86	Malate dehydrogenase OS=Nicotiana tabacum GN=MD1 PE=1 SV=1	KOG1496	3e-81	Malate dehydrogenase	ko00270, Cysteine and methionine metabolism;ko00020, Citrate cycle (TCA cycle);ko00620, Pyruvate metabolism;ko00630, Glyoxylate and dicarboxylate metabolism;ko00710, Carbon fixation in photosynthetic organisms;ko01200, Carbon metabolism;ko04964, Proximal tubule bicarbonate reclamation;
comp10027_c0_seq1	324		NA		NA			NA
comp100280_c0_seq1	231		NA		NA			NA
comp100281_c0_seq1	399		NA	sp|P04025|POL_SRV1	5e-13	Pol polyprotein OS=Simian retrovirus SRV-1 GN=pol PE=3 SV=1		NA
comp100282_c0_seq1	255		NA		NA			NA
comp100283_c0_seq1	582		NA		NA			NA
comp100284_c0_seq1	252		NA		NA			NA
comp100285_c0_seq1	326		NA	sp|Q92750|TAF4B_HUMAN	3e-26	Transcription initiation factor TFIID subunit 4B OS=Homo sapiens GN=TAF4B PE=1 SV=2	KOG2341	7e-27	TATA box binding protein (TBP)-associated factor, RNA polymerase II	ko03022, Basal transcription factors;ko05168, Herpes simplex infection;ko05016, Huntington's disease;
comp100288_c0_seq2	472		NA		NA			NA
comp10028_c0_seq1	365		NA		NA			NA
comp100290_c0_seq1	572		NA		NA			NA
comp100291_c0_seq2	323		NA		NA			NA
comp100292_c0_seq1	251		NA		NA			NA
comp100293_c0_seq1	225		NA		NA			NA
comp100294_c0_seq1	209		NA		NA			NA
comp100296_c0_seq1	343		NA		NA			NA
comp100297_c0_seq1	246		NA		NA			NA
comp100298_c0_seq1	263		NA		NA			NA
comp100300_c0_seq2	490		NA	sp|E9Q414|APOB_MOUSE	5e-44	Apolipoprotein B-100 OS=Mus musculus GN=Apob PE=1 SV=1	KOG4338	3e-43	Predicted lipoprotein
comp100301_c0_seq1	268		NA		NA			NA
comp100303_c0_seq1	269		NA		NA			NA
comp100304_c0_seq1	476		NA		NA			NA
comp100305_c0_seq1	1234		NA		NA			NA
comp100307_c0_seq1	239		NA		NA			NA
comp100309_c0_seq1	258		NA		NA			NA
comp10030_c0_seq1	205		NA		NA			NA
comp100310_c0_seq1	695		NA		NA			NA
comp100311_c0_seq1	417		NA		NA			NA
comp100312_c0_seq1	246		NA		NA			NA
comp100313_c0_seq1	533		NA		NA			NA
comp100314_c0_seq1	533		NA		NA			NA
comp100315_c0_seq2	599		NA		NA			NA
comp100316_c0_seq1	591		NA	sp|Q8N7H5|PAF1_HUMAN	1e-11	RNA polymerase II-associated factor 1 homolog OS=Homo sapiens GN=PAF1 PE=1 SV=2	KOG2478	4e-12	Putative RNA polymerase II regulator
comp100317_c0_seq1	526		NA		NA			NA
comp100318_c0_seq1	525		NA	sp|Q9UPZ6|THS7A_HUMAN	2e-96	Thrombospondin type-1 domain-containing protein 7A OS=Homo sapiens GN=THSD7A PE=1 SV=4	KOG3538	5e-97	Disintegrin metalloproteinases with thrombospondin repeats
comp100319_c0_seq1	612		NA		NA			NA
comp100320_c0_seq1	283		NA		NA			NA
comp100321_c0_seq1	897		NA		NA			NA
comp100322_c0_seq1	322		NA		NA			NA
comp100323_c0_seq1	416		NA		NA			NA
comp100325_c0_seq1	484		NA	sp|Q96AV8|E2F7_HUMAN	6e-55	Transcription factor E2F7 OS=Homo sapiens GN=E2F7 PE=1 SV=3	KOG2578	2e-55	Transcription factor E2F/dimerization partner (TDP)-like proteins
comp100326_c0_seq1	424		NA		NA			NA
comp100327_c0_seq1	318		NA		NA			NA
comp100329_c0_seq1	349		NA		NA			NA
comp100330_c0_seq1	216		NA		NA			NA
comp100332_c0_seq1	717		NA		NA			NA
comp100334_c0_seq1	537		NA		NA			NA
comp100336_c0_seq1	867		NA		NA			NA
comp100337_c0_seq1	259		NA		NA			NA
comp100338_c0_seq2	743		NA		NA			NA
comp100339_c0_seq1	301		NA		NA			NA
comp10033_c0_seq1	269		NA		NA			NA
comp100341_c0_seq1	212		NA		NA			NA
comp100342_c0_seq1	1515		NA		NA			NA
comp100343_c0_seq1	529		NA		NA			NA
comp100344_c0_seq1	881		NA		NA			NA
comp100345_c0_seq1	1238		NA		NA			NA
comp100346_c0_seq1	550		NA		NA			NA
comp100348_c0_seq1	288		NA		NA			NA
comp100349_c0_seq1	288		NA		NA			NA
comp10034_c0_seq1	225		NA		NA			NA
comp100350_c0_seq1	205		NA		NA			NA
comp100351_c0_seq1	384		NA		NA			NA
comp100353_c0_seq1	572		NA	sp|O94856|NFASC_HUMAN	2e-109	Neurofascin OS=Homo sapiens GN=NFASC PE=1 SV=4	KOG3513	6e-110	Neural cell adhesion molecule L1	ko04514, Cell adhesion molecules (CAMs);
comp100355_c0_seq1	764		NA		NA			NA
comp100356_c0_seq1	393		NA		NA			NA
comp100358_c0_seq1	567		NA		NA			NA
comp100359_c0_seq1	481		NA		NA			NA
comp10035_c0_seq1	415		NA		NA			NA
comp100360_c0_seq1	1144		NA		NA			NA
comp100361_c0_seq1	317		NA		NA			NA
comp100362_c0_seq1	487		NA		NA			NA
comp100363_c0_seq1	488		NA		NA			NA
comp100365_c0_seq1	440		NA		NA			NA
comp100366_c0_seq1	318		NA		NA			NA
comp100367_c0_seq1	355		NA		NA			NA
comp100368_c0_seq1	252		NA		NA			NA
comp100369_c0_seq1	667		NA	sp|P11501|HS90A_CHICK	7e-108	Heat shock protein HSP 90-alpha OS=Gallus gallus GN=HSP90AA1 PE=3 SV=3	KOG0019	3e-108	Molecular chaperone (HSP90 family)	ko04151, PI3K-Akt signaling pathway;ko04141, Protein processing in endoplasmic reticulum;ko05200, Pathways in cancer;ko05215, Prostate cancer;ko04914, Progesterone-mediated oocyte maturation;ko04915, Estrogen signaling pathway;ko04626, Plant-pathogen interaction;ko04612, Antigen processing and presentation;ko04621, NOD-like receptor signaling pathway;
comp100370_c0_seq1	303		NA		NA			NA
comp100371_c0_seq1	326		NA		NA			NA
comp100372_c0_seq1	638		NA	sp|Q99435|NELL2_HUMAN	2e-108	Protein kinase C-binding protein NELL2 OS=Homo sapiens GN=NELL2 PE=1 SV=1	KOG1217	7e-109	Fibrillins and related proteins containing Ca2+-binding EGF-like domains
comp100373_c0_seq1	222		NA		NA			NA
comp100374_c0_seq1	1038		NA	sp|Q84ZL0|FH5_ORYSJ	1e-05	Formin-like protein 5 OS=Oryza sativa subsp. japonica GN=FH5 PE=2 SV=2		NA
comp100375_c0_seq1	307		NA		NA			NA
comp100376_c0_seq1	307		NA		NA			NA
comp100377_c0_seq1	347		NA		NA			NA
comp100378_c0_seq1	214		NA		NA			NA
comp10037_c0_seq1	245		NA		NA			NA
comp100380_c0_seq1	424		NA		NA			NA
comp100381_c0_seq1	228		NA		NA			NA
comp100382_c0_seq1	499		NA		NA			NA
comp100383_c0_seq1	674		NA		NA			NA
comp100384_c0_seq1	317		NA		NA			NA
comp100385_c0_seq2	361		NA		NA			NA
comp100386_c0_seq1	460		NA		NA			NA
comp100387_c0_seq2	602		NA		NA			NA
comp100388_c0_seq1	811		NA		NA			NA
comp100389_c0_seq1	948		NA		NA			NA
comp10038_c0_seq2	263		NA		NA			NA
comp100390_c0_seq1	250		NA		NA			NA
comp100391_c0_seq1	736		NA		NA			NA
comp100392_c0_seq1	208		NA		NA			NA
comp100393_c0_seq1	373		NA		NA			NA
comp100394_c0_seq1	413		NA		NA			NA
comp100395_c0_seq1	716		NA		NA			NA
comp100396_c0_seq1	271		NA		NA			NA
comp100397_c0_seq1	434		NA		NA			NA
comp100398_c0_seq1	235		NA		NA			NA
comp100399_c0_seq1	285		NA		NA			NA
comp10039_c0_seq1	210		NA		NA			NA
comp100400_c0_seq1	364		NA		NA			NA
comp100401_c0_seq1	428		NA		NA			NA
comp100403_c0_seq1	323		NA		NA			NA
comp100404_c0_seq1	223		NA		NA			NA
comp100405_c0_seq1	225		NA		NA			NA
comp100406_c0_seq2	577		NA		NA			NA
comp100407_c0_seq1	308		NA		NA			NA
comp100408_c0_seq2	229		NA		NA			NA
comp10040_c0_seq1	366		NA		NA			NA
comp100410_c0_seq1	312		NA		NA			NA
comp100411_c0_seq1	327		NA		NA			NA
comp100412_c0_seq1	282		NA		NA			NA
comp100413_c0_seq1	412		NA		NA			NA
comp100414_c0_seq1	343		NA		NA			NA
comp100415_c0_seq1	440		NA		NA			NA
comp100416_c0_seq1	260		NA		NA			NA
comp100416_c1_seq1	287		NA		NA			NA
comp100417_c0_seq1	476		NA		NA			NA
comp100418_c0_seq1	706		NA		NA			NA
comp100419_c0_seq1	264		NA		NA			NA
comp10041_c0_seq2	555		NA		NA			NA
comp100420_c0_seq1	306		NA		NA			NA
comp100421_c0_seq1	396		NA		NA			NA
comp100422_c0_seq1	292		NA		NA			NA
comp100423_c0_seq1	382		NA	sp|O00341|EAA5_HUMAN	3e-35	Excitatory amino acid transporter 5 OS=Homo sapiens GN=SLC1A7 PE=2 SV=2	KOG3787	7e-36	Glutamate/aspartate and neutral amino acid transporters
comp100424_c0_seq1	667		NA		NA			NA
comp100425_c0_seq2	507		NA		NA			NA
comp100427_c0_seq1	378		NA		NA			NA
comp100429_c1_seq1	391		NA		NA			NA
comp10042_c0_seq1	260		NA		NA			NA
comp100430_c0_seq1	417		NA		NA			NA
comp100431_c0_seq1	203		NA		NA			NA
comp100432_c0_seq1	310		NA		NA			NA
comp100435_c0_seq1	578		NA	sp|Q9UN81|LORF1_HUMAN	2e-06	LINE-1 retrotransposable element ORF1 protein OS=Homo sapiens GN=L1RE1 PE=1 SV=1		NA
comp100436_c0_seq1	1247		NA		NA			NA
comp100437_c0_seq1	428		NA		NA			NA
comp100439_c0_seq1	387		NA		NA			NA
comp10043_c0_seq2	355		NA		NA			NA
comp100440_c0_seq1	311		NA		NA			NA
comp100441_c0_seq1	273		NA		NA			NA
comp100442_c0_seq1	364		NA		NA			NA
comp100443_c0_seq1	323		NA		NA			NA
comp100444_c0_seq1	266		NA		NA			NA
comp100445_c0_seq1	720		NA		NA			NA
comp100446_c0_seq1	481		NA		NA			NA
comp100447_c0_seq1	380		NA		NA			NA
comp100448_c0_seq1	822		NA		NA			NA
comp100449_c0_seq1	936		NA	sp|O95970|LGI1_HUMAN	3e-180	Leucine-rich glioma-inactivated protein 1 OS=Homo sapiens GN=LGI1 PE=1 SV=1		NA
comp100450_c0_seq1	314		NA		NA			NA
comp100451_c0_seq1	229		NA		NA			NA
comp100452_c0_seq2	347		NA		NA			NA
comp100453_c0_seq1	306		NA		NA			NA
comp100454_c0_seq1	344		NA		NA			NA
comp100455_c0_seq1	578		NA		NA			NA
comp100457_c0_seq1	278		NA		NA			NA
comp100459_c0_seq1	222		NA		NA			NA
comp10045_c0_seq1	326		NA		NA			NA
comp100460_c0_seq1	311		NA		NA			NA
comp100461_c0_seq1	267		NA		NA			NA
comp100462_c0_seq1	290		NA		NA			NA
comp100463_c0_seq1	347		NA		NA			NA
comp100464_c0_seq1	231		NA		NA			NA
comp100465_c0_seq1	472		NA		NA			NA
comp100466_c0_seq1	273		NA		NA			NA
comp100467_c0_seq1	1021		NA		NA			NA
comp100468_c0_seq1	217		NA		NA			NA
comp100469_c0_seq1	549		NA		NA			NA
comp100471_c0_seq1	568		NA		NA			NA
comp100473_c0_seq1	403		NA		NA			NA
comp100474_c0_seq1	523		NA		NA			NA
comp100475_c0_seq1	370		NA		NA			NA
comp100476_c0_seq1	521		NA		NA			NA
comp100477_c0_seq1	598		NA		NA			NA
comp100479_c0_seq1	335		NA		NA			NA
comp10047_c0_seq1	210	gi|119584862|gb|EAW64458.1|hCG2038441 [Homo sapiens]	2.06959e-10		NA			NA
comp100482_c0_seq1	260		NA		NA			NA
comp100483_c0_seq1	343		NA		NA			NA
comp100484_c0_seq1	637		NA		NA			NA
comp100485_c0_seq1	285		NA		NA			NA
comp100486_c0_seq1	315		NA		NA			NA
comp100487_c0_seq1	225		NA		NA			NA
comp100488_c0_seq1	359		NA		NA			NA
comp100490_c0_seq1	259		NA		NA			NA
comp100491_c0_seq1	307		NA		NA			NA
comp100492_c0_seq1	1093		NA		NA			NA
comp100493_c0_seq1	363		NA		NA			NA
comp100494_c0_seq1	560		NA		NA			NA
comp100495_c0_seq1	357		NA		NA			NA
comp100497_c0_seq1	298		NA		NA			NA
comp100498_c0_seq1	497		NA	sp|O42148|OAZ1_CHICK	2e-40	Ornithine decarboxylase antizyme 1 OS=Gallus gallus GN=OAZ PE=2 SV=3	KOG4387	3e-39	Ornithine decarboxylase antizyme
comp100499_c0_seq1	875		NA		NA			NA
comp10049_c0_seq1	241		NA		NA			NA
comp100500_c0_seq1	243		NA		NA			NA
comp100501_c0_seq2	415		NA		NA			NA
comp100502_c0_seq1	220		NA		NA			NA
comp100503_c0_seq1	806		NA		NA			NA
comp100505_c0_seq1	568		NA		NA			NA
comp100506_c0_seq1	505		NA		NA			NA
comp100508_c0_seq1	477		NA		NA			NA
comp100509_c0_seq2	317		NA		NA			NA
comp100510_c0_seq1	296		NA		NA			NA
comp100511_c0_seq2	370		NA		NA			NA
comp100512_c0_seq1	253		NA		NA			NA
comp100513_c0_seq1	203		NA		NA			NA
comp100514_c0_seq1	309		NA		NA			NA
comp100515_c0_seq1	370		NA		NA			NA
comp100516_c0_seq1	409		NA		NA			NA
comp100517_c0_seq1	253		NA		NA			NA
comp100518_c0_seq1	226		NA		NA			NA
comp100519_c0_seq1	836		NA		NA			NA
comp100521_c0_seq1	334		NA		NA			NA
comp100522_c0_seq1	731		NA		NA			NA
comp100523_c0_seq2	813		NA		NA			NA
comp100525_c0_seq1	309		NA		NA			NA
comp100526_c0_seq1	212		NA		NA			NA
comp100527_c0_seq1	268		NA		NA			NA
comp100528_c0_seq1	225		NA		NA			NA
comp100529_c0_seq1	356		NA		NA			NA
comp100530_c0_seq1	252		NA		NA			NA
comp100531_c0_seq1	231		NA		NA			NA
comp100532_c0_seq1	222		NA		NA			NA
comp100533_c0_seq1	385		NA		NA			NA
comp100534_c0_seq1	361		NA	sp|Q9D232|SPNS3_MOUSE	5e-32	Protein spinster homolog 3 OS=Mus musculus GN=Spns3 PE=2 SV=1	KOG1330	4e-14	Sugar transporter/spinster transmembrane protein
comp100535_c0_seq1	424		NA	sp|P18659|APOC3_MACFA	9e-18	Apolipoprotein C-III OS=Macaca fascicularis GN=APOC3 PE=1 SV=2		NA		ko03320, PPAR signaling pathway;
comp100536_c0_seq1	223		NA		NA			NA
comp100537_c0_seq1	444		NA		NA			NA
comp100538_c0_seq1	301		NA		NA			NA
comp100539_c0_seq2	508		NA		NA			NA
comp10053_c0_seq1	212		NA		NA			NA
comp100541_c0_seq1	203		NA	sp|P13549|EF1A0_XENLA	6e-12	Elongation factor 1-alpha, somatic form OS=Xenopus laevis GN=eef1as PE=2 SV=1	KOG0052	2e-12	Translation elongation factor EF-1 alpha/Tu
comp100542_c0_seq1	392		NA		NA			NA
comp100543_c0_seq1	293		NA		NA			NA
comp100545_c0_seq1	249		NA		NA			NA
comp100546_c0_seq1	277		NA		NA			NA
comp100547_c0_seq2	309		NA		NA			NA
comp100548_c0_seq1	316		NA		NA			NA
comp100549_c0_seq1	516		NA		NA			NA
comp10054_c0_seq1	281		NA		NA			NA
comp100550_c0_seq1	222		NA		NA			NA
comp100551_c0_seq1	364		NA		NA			NA
comp100552_c0_seq1	376		NA		NA			NA
comp100553_c0_seq1	277		NA		NA			NA
comp100555_c0_seq1	299		NA		NA			NA
comp100556_c0_seq1	488		NA		NA			NA
comp100557_c0_seq2	612		NA		NA			NA
comp100558_c0_seq2	498		NA		NA			NA
comp100559_c0_seq2	1133		NA		NA			NA
comp100560_c0_seq1	434		NA		NA			NA
comp100561_c0_seq2	622		NA	sp|Q5BQN8|CENPJ_PANTR	3e-75	Centromere protein J OS=Pan troglodytes GN=CENPJ PE=2 SV=1		NA
comp100562_c0_seq1	342		NA		NA			NA
comp100563_c0_seq1	625		NA		NA			NA
comp100564_c0_seq1	370		NA		NA			NA
comp100565_c0_seq1	254		NA		NA			NA
comp100566_c0_seq1	484		NA		NA			NA
comp100567_c0_seq1	529		NA		NA			NA
comp100568_c0_seq1	475		NA		NA			NA
comp100569_c0_seq1	284		NA		NA			NA
comp100570_c0_seq1	282		NA		NA			NA
comp100571_c0_seq1	850		NA		NA			NA
comp100572_c0_seq1	206		NA		NA			NA
comp100573_c0_seq1	302		NA		NA			NA
comp100575_c0_seq2	617		NA		NA			NA
comp100576_c0_seq1	287		NA		NA			NA
comp100577_c0_seq1	811		NA		NA			NA
comp100578_c0_seq1	496		NA		NA			NA
comp100580_c0_seq1	590		NA		NA			NA
comp100581_c0_seq1	387		NA		NA			NA
comp100582_c0_seq1	555		NA	sp|P97414|KCNQ1_MOUSE	2e-100	Potassium voltage-gated channel subfamily KQT member 1 OS=Mus musculus GN=Kcnq1 PE=1 SV=3	KOG1419	1e-90	Voltage-gated K+ channel KCNQ	ko05110, Vibrio cholerae infection;ko04261, Adrenergic signaling in cardiomyocytes;ko04971, Gastric acid secretion;ko04972, Pancreatic secretion;ko04974, Protein digestion and absorption;ko04725, Cholinergic synapse;
comp100583_c0_seq1	244		NA		NA			NA
comp100583_c1_seq1	201		NA		NA			NA
comp100584_c0_seq1	536		NA		NA			NA
comp100585_c0_seq1	291		NA		NA			NA
comp100586_c0_seq1	377		NA		NA			NA
comp100587_c0_seq1	440		NA		NA			NA
comp100588_c0_seq1	1173		NA		NA			NA
comp100589_c0_seq2	498		NA		NA			NA
comp10058_c0_seq1	322		NA		NA			NA
comp100590_c0_seq1	301		NA		NA			NA
comp100591_c0_seq1	548		NA		NA			NA
comp100592_c0_seq1	690		NA		NA			NA
comp100593_c0_seq1	401		NA		NA			NA
comp100594_c0_seq1	354		NA		NA			NA
comp100595_c0_seq1	298		NA		NA			NA
comp100596_c0_seq1	344		NA		NA			NA
comp100597_c0_seq1	382		NA		NA			NA
comp100598_c0_seq1	607		NA		NA			NA
comp100599_c0_seq1	408		NA		NA			NA
comp100600_c0_seq2	872		NA		NA			NA
comp100601_c0_seq1	616		NA		NA			NA
comp100602_c0_seq2	710		NA		NA			NA
comp100603_c0_seq1	247		NA		NA			NA
comp100604_c0_seq1	310		NA		NA			NA
comp100605_c0_seq1	928		NA		NA			NA
comp100606_c0_seq1	426		NA		NA			NA
comp100607_c0_seq1	604		NA		NA			NA
comp100608_c0_seq1	208		NA		NA			NA
comp100609_c0_seq1	304		NA		NA			NA
comp100610_c0_seq1	482		NA		NA			NA
comp100611_c0_seq1	358		NA		NA			NA
comp100612_c0_seq1	575		NA	sp|Q9Y6K8|KAD5_HUMAN	2e-85	Adenylate kinase isoenzyme 5 OS=Homo sapiens GN=AK5 PE=1 SV=2	KOG3079	3e-85	Uridylate kinase/adenylate kinase	ko00230, Purine metabolism;
comp100613_c0_seq1	478		NA		NA			NA
comp100614_c0_seq1	413		NA	sp|Q80ZQ0|SACA4_MOUSE	5e-40	Sperm acrosome membrane-associated protein 4 OS=Mus musculus GN=Spaca4 PE=2 SV=1		NA
comp100615_c0_seq1	206		NA		NA			NA
comp100616_c0_seq1	265		NA		NA			NA
comp100617_c0_seq1	374		NA		NA			NA
comp100618_c0_seq1	506		NA		NA			NA
comp100619_c0_seq1	263		NA		NA			NA
comp10061_c0_seq1	291		NA		NA			NA
comp100620_c0_seq1	253		NA		NA			NA
comp100621_c0_seq1	374		NA		NA			NA
comp100622_c0_seq1	424		NA		NA			NA
comp100623_c0_seq1	704		NA		NA			NA
comp100624_c0_seq1	1038		NA		NA			NA
comp100625_c0_seq1	607		NA	sp|Q23939|TPM_DERFA	1e-72	Tropomyosin OS=Dermatophagoides farinae PE=1 SV=2	KOG1003	4e-61	Actin filament-coating protein tropomyosin	ko05206, MicroRNAs in cancer;ko05410, Hypertrophic cardiomyopathy (HCM);ko05414, Dilated cardiomyopathy (DCM);ko04260, Cardiac muscle contraction;ko04261, Adrenergic signaling in cardiomyocytes;
comp100627_c0_seq1	620		NA		NA			NA
comp100628_c0_seq1	207		NA		NA			NA
comp100629_c0_seq1	337		NA		NA			NA
comp10062_c0_seq1	482		NA		NA			NA
comp100630_c0_seq2	839		NA		NA			NA
comp100631_c0_seq1	270		NA		NA			NA
comp100632_c0_seq1	300		NA		NA			NA
comp100633_c0_seq1	400		NA		NA			NA
comp100634_c0_seq1	465		NA		NA			NA
comp100635_c0_seq1	299		NA		NA			NA
comp100636_c0_seq1	228		NA		NA			NA
comp100637_c0_seq1	277		NA		NA			NA
comp100638_c0_seq1	419		NA		NA			NA
comp100639_c0_seq1	414		NA		NA			NA
comp10063_c0_seq1	346		NA		NA			NA
comp100640_c0_seq1	328		NA	sp|Q8N5W9|F101B_HUMAN	5e-06	Protein FAM101B OS=Homo sapiens GN=FAM101B PE=1 SV=1		NA
comp100641_c0_seq1	386		NA		NA			NA
comp100642_c0_seq1	858		NA		NA			NA
comp100643_c0_seq1	505		NA		NA			NA
comp100644_c0_seq1	430		NA		NA			NA
comp100645_c0_seq1	442		NA		NA			NA
comp100646_c0_seq1	237		NA		NA			NA
comp100647_c0_seq1	371		NA		NA			NA
comp100648_c0_seq1	263		NA		NA			NA
comp100649_c0_seq1	263		NA	sp|Q9NYG8|KCNK4_HUMAN	6e-38	Potassium channel subfamily K member 4 OS=Homo sapiens GN=KCNK4 PE=1 SV=2	KOG1418	1e-38	Tandem pore domain K+ channel
comp100650_c0_seq1	265		NA		NA			NA
comp100651_c0_seq1	431		NA		NA			NA
comp100652_c0_seq1	429		NA		NA			NA
comp100653_c0_seq1	247		NA		NA			NA
comp100654_c0_seq1	209		NA		NA			NA
comp100656_c0_seq1	319		NA		NA			NA
comp100657_c0_seq1	404		NA		NA			NA
comp100658_c0_seq1	425		NA		NA			NA
comp100659_c0_seq1	1206		NA		NA			NA
comp10065_c0_seq1	359		NA		NA			NA
comp100660_c0_seq1	279		NA		NA			NA
comp100661_c0_seq1	573		NA		NA			NA
comp100661_c1_seq1	680		NA		NA			NA
comp100662_c0_seq1	341		NA		NA			NA
comp100663_c0_seq1	435		NA		NA			NA
comp100665_c0_seq1	408		NA		NA			NA
comp100666_c0_seq1	396		NA		NA			NA
comp100668_c0_seq1	232		NA		NA			NA
comp100669_c0_seq1	252		NA		NA			NA
comp10066_c0_seq1	245		NA		NA			NA
comp100671_c0_seq1	284		NA		NA			NA
comp100673_c0_seq1	491		NA		NA			NA
comp100674_c0_seq1	327		NA		NA			NA
comp100675_c0_seq1	229		NA		NA			NA
comp100676_c0_seq1	285		NA		NA			NA
comp100677_c0_seq1	715		NA		NA			NA
comp100678_c0_seq1	705		NA		NA			NA
comp100679_c0_seq1	309		NA		NA			NA
comp100680_c0_seq1	224		NA		NA			NA
comp100682_c0_seq1	274		NA		NA			NA
comp100683_c0_seq1	213		NA		NA			NA
comp100684_c0_seq1	1245		NA		NA			NA
comp100685_c0_seq1	255		NA		NA			NA
comp100686_c0_seq1	436		NA		NA			NA
comp100687_c0_seq1	833		NA		NA			NA
comp100688_c0_seq1	223		NA		NA			NA
comp100690_c0_seq1	371		NA		NA			NA
comp100692_c0_seq1	736		NA		NA			NA
comp100693_c0_seq1	361		NA	sp|Q2TAC6|KIF19_HUMAN	1e-49	Kinesin-like protein KIF19 OS=Homo sapiens GN=KIF19 PE=2 SV=2		NA
comp100694_c0_seq1	822		NA		NA			NA
comp100695_c0_seq1	263		NA		NA			NA
comp100696_c0_seq1	744		NA		NA			NA
comp100697_c0_seq1	491		NA		NA			NA
comp100698_c0_seq1	392		NA		NA			NA
comp100699_c0_seq1	298		NA		NA			NA
comp10069_c0_seq1	230		NA		NA			NA
comp100700_c0_seq1	669		NA		NA			NA
comp100701_c0_seq2	523		NA		NA			NA
comp100702_c0_seq2	907		NA	sp|Q8NEE8|TTC16_HUMAN	8e-88	Tetratricopeptide repeat protein 16 OS=Homo sapiens GN=TTC16 PE=2 SV=2	KOG1124	5e-86	FOG: TPR repeat
comp100704_c0_seq1	421		NA		NA			NA
comp100705_c0_seq2	568		NA	sp|P60895|GPR85_RAT	9e-33	Probable G-protein coupled receptor 85 OS=Rattus norvegicus GN=Gpr85 PE=2 SV=1	KOG3656	3e-33	FOG: 7 transmembrane receptor
comp100706_c0_seq1	253		NA		NA			NA
comp100707_c0_seq1	654		NA		NA			NA
comp100708_c0_seq1	383		NA	sp|P50638|KCNA5_RABIT	3e-31	Potassium voltage-gated channel subfamily A member 5 OS=Oryctolagus cuniculus GN=KCNA5 PE=2 SV=1	KOG1545	9e-14	Voltage-gated shaker-like K+ channel KCNA
comp100709_c0_seq1	268		NA		NA			NA
comp100712_c0_seq1	230		NA		NA			NA
comp100713_c0_seq1	254		NA		NA			NA
comp100714_c0_seq1	392		NA		NA			NA
comp100715_c0_seq1	411		NA		NA			NA
comp100716_c0_seq1	378		NA		NA			NA
comp100717_c0_seq1	275		NA		NA			NA
comp100718_c0_seq1	427		NA		NA			NA
comp100719_c0_seq1	355		NA	sp|C9JBD0|KRBX1_HUMAN	7e-21	KRAB domain-containing protein 1 OS=Homo sapiens GN=KRBOX1 PE=2 SV=1	KOG1721	5e-12	FOG: Zn-finger
comp10071_c0_seq1	316		NA		NA			NA
comp100720_c0_seq1	341		NA		NA			NA
comp100721_c0_seq1	249		NA		NA			NA
comp100722_c0_seq2	472		NA		NA			NA
comp100724_c0_seq1	417		NA		NA			NA
comp100725_c0_seq2	263		NA		NA			NA
comp100726_c0_seq1	235		NA		NA			NA
comp100727_c0_seq1	254		NA		NA			NA
comp100727_c1_seq1	330		NA		NA			NA
comp100728_c0_seq1	811		NA		NA			NA
comp100729_c0_seq1	265		NA		NA			NA
comp100730_c0_seq1	573		NA		NA			NA
comp100731_c0_seq1	1092		NA		NA			NA
comp100732_c0_seq1	615		NA		NA			NA
comp100733_c0_seq1	526		NA		NA			NA
comp100734_c0_seq1	414		NA		NA			NA
comp100735_c0_seq2	420		NA		NA			NA
comp100736_c0_seq1	355		NA		NA			NA
comp100737_c0_seq1	657		NA		NA			NA
comp100739_c0_seq1	645		NA		NA			NA
comp10073_c0_seq1	389		NA		NA			NA
comp100740_c0_seq1	340		NA		NA			NA
comp100741_c0_seq1	210		NA		NA			NA
comp100744_c0_seq1	241		NA		NA			NA
comp100745_c0_seq2	257		NA		NA			NA
comp100746_c0_seq1	463		NA		NA			NA
comp100747_c0_seq1	510		NA		NA			NA
comp100748_c0_seq1	588		NA		NA			NA
comp100749_c0_seq1	430		NA		NA			NA
comp10074_c0_seq1	300		NA		NA			NA
comp100750_c0_seq1	285		NA		NA			NA
comp100751_c0_seq1	253		NA		NA			NA
comp100752_c0_seq1	251		NA		NA			NA
comp100753_c0_seq1	404		NA		NA			NA
comp100754_c0_seq1	214		NA		NA			NA
comp100755_c0_seq1	305		NA		NA			NA
comp100756_c0_seq1	382		NA		NA			NA
comp100757_c0_seq1	210		NA		NA			NA
comp100758_c0_seq1	772		NA	sp|Q5VU43|MYOME_HUMAN	7e-74	Myomegalin OS=Homo sapiens GN=PDE4DIP PE=1 SV=1		NA
comp100759_c0_seq1	533		NA	sp|P10165|PRPG2_RAT	1e-07	Proline-rich proteoglycan 2 OS=Rattus norvegicus GN=Prpg2 PE=1 SV=2		NA
comp10075_c0_seq1	254		NA		NA			NA
comp100760_c0_seq1	970		NA		NA			NA
comp100761_c0_seq1	316		NA		NA			NA
comp100763_c0_seq1	328		NA		NA			NA
comp100764_c0_seq1	445		NA		NA			NA
comp100765_c0_seq1	205		NA		NA			NA
comp100766_c0_seq1	604		NA		NA			NA
comp100767_c0_seq1	208		NA		NA			NA
comp100768_c0_seq1	233		NA		NA			NA
comp10076_c0_seq1	223		NA		NA			NA
comp100770_c0_seq1	236		NA		NA			NA
comp100771_c0_seq1	375		NA		NA			NA
comp100772_c0_seq1	300		NA		NA			NA
comp100773_c0_seq1	236		NA		NA			NA
comp100774_c0_seq1	214		NA		NA			NA
comp100775_c0_seq1	495		NA		NA			NA
comp100776_c0_seq1	226		NA		NA			NA
comp100777_c0_seq1	254		NA		NA			NA
comp100781_c0_seq1	648		NA		NA			NA
comp100782_c0_seq1	283		NA		NA			NA
comp100783_c0_seq1	651		NA		NA			NA
comp100784_c0_seq2	389		NA		NA			NA
comp100785_c0_seq1	297		NA		NA			NA
comp100786_c0_seq1	442		NA		NA			NA
comp100787_c0_seq1	1097		NA		NA			NA
comp100788_c0_seq1	631		NA		NA			NA
comp10078_c0_seq1	436		NA		NA			NA
comp100791_c0_seq1	578		NA		NA			NA
comp100792_c0_seq1	289		NA		NA			NA
comp100794_c0_seq1	503		NA		NA			NA
comp100795_c0_seq2	314		NA		NA			NA
comp100796_c0_seq1	397		NA		NA			NA
comp100798_c0_seq1	436		NA		NA			NA
comp10079_c0_seq1	219		NA		NA			NA
comp1007_c0_seq1	221		NA		NA			NA
comp100800_c0_seq1	422		NA		NA			NA
comp100801_c0_seq1	218		NA		NA			NA
comp100802_c0_seq1	734		NA		NA			NA
comp100803_c0_seq1	297		NA	sp|Q8VCR8|MYLK2_MOUSE	5e-15	Myosin light chain kinase 2, skeletal/cardiac muscle OS=Mus musculus GN=Mylk2 PE=2 SV=2	KOG0032	1e-15	Ca2+/calmodulin-dependent protein kinase, EF-Hand protein superfamily
comp100804_c0_seq1	324		NA		NA			NA
comp100805_c0_seq1	352		NA		NA			NA
comp100807_c0_seq1	431		NA		NA			NA
comp100809_c0_seq1	421		NA		NA			NA
comp100810_c0_seq1	347		NA		NA			NA
comp100811_c0_seq1	378		NA		NA			NA
comp100812_c0_seq1	598		NA	sp|Q5DRC7|PCDB7_PANTR	2e-87	Protocadherin beta-7 OS=Pan troglodytes GN=PCDHB7 PE=3 SV=1	KOG3594	3e-87	FOG: Cadherin repeats
comp100812_c1_seq1	233		NA	sp|Q9Y5E2|PCDB7_HUMAN	2e-31	Protocadherin beta-7 OS=Homo sapiens GN=PCDHB7 PE=2 SV=1	KOG3594	6e-32	FOG: Cadherin repeats
comp100813_c0_seq1	846		NA		NA			NA
comp100815_c0_seq1	523		NA	sp|Q8N8U9|BMPER_HUMAN	1e-93	BMP-binding endothelial regulator protein OS=Homo sapiens GN=BMPER PE=1 SV=3	KOG1216	2e-16	von Willebrand factor and related coagulation proteins
comp100817_c0_seq1	546		NA		NA			NA
comp100818_c0_seq1	380		NA		NA			NA
comp100819_c0_seq1	370		NA		NA			NA
comp100820_c0_seq1	209		NA		NA			NA
comp100821_c0_seq1	307		NA		NA			NA
comp100822_c0_seq1	463		NA		NA			NA
comp100823_c0_seq1	456		NA		NA			NA
comp100824_c0_seq1	204		NA		NA			NA
comp100825_c0_seq1	588		NA	sp|Q9UPX6|K1024_HUMAN	5e-80	UPF0258 protein KIAA1024 OS=Homo sapiens GN=KIAA1024 PE=2 SV=3		NA
comp100826_c0_seq1	311		NA		NA			NA
comp100827_c0_seq2	497		NA		NA			NA
comp100828_c0_seq1	342		NA		NA			NA
comp100829_c0_seq1	787		NA		NA			NA
comp10082_c0_seq1	298		NA		NA			NA
comp100830_c0_seq2	433		NA		NA			NA
comp100831_c0_seq1	248		NA		NA			NA
comp100832_c0_seq1	404		NA	sp|Q9QZR9|CO4A4_MOUSE	7e-26	Collagen alpha-4(IV) chain OS=Mus musculus GN=Col4a4 PE=2 SV=1	KOG3544	3e-26	Collagens (type IV and type XIII), and related proteins
comp100833_c0_seq1	792		NA		NA			NA
comp100834_c0_seq1	501		NA		NA			NA
comp100835_c0_seq1	394		NA		NA			NA
comp100836_c0_seq1	264		NA		NA			NA
comp100837_c0_seq1	250		NA		NA			NA
comp100838_c0_seq2	553		NA		NA			NA
comp100839_c0_seq1	352		NA		NA			NA
comp10083_c0_seq1	253		NA		NA			NA
comp100840_c0_seq1	210		NA		NA			NA
comp100841_c0_seq1	684		NA		NA			NA
comp100842_c0_seq1	340		NA		NA			NA
comp100843_c0_seq1	203		NA		NA			NA
comp100844_c0_seq1	617		NA		NA			NA
comp100845_c0_seq1	242		NA		NA			NA
comp100846_c0_seq1	966		NA		NA			NA
comp100848_c0_seq1	296		NA		NA			NA
comp10084_c0_seq1	215		NA		NA			NA
comp100850_c0_seq1	532		NA		NA			NA
comp100851_c0_seq1	302		NA		NA			NA
comp100852_c0_seq1	449		NA		NA			NA
comp100853_c0_seq1	1191		NA	sp|Q8R4K8|PAPP1_MOUSE	0	Pappalysin-1 OS=Mus musculus GN=Pappa PE=2 SV=2		NA
comp100854_c0_seq1	921		NA	sp|P86886|AL1A1_MESAU	2e-96	Retinal dehydrogenase 1 OS=Mesocricetus auratus GN=ALDH1A1 PE=1 SV=1	KOG2450	8e-97	Aldehyde dehydrogenase	ko00280, Valine, leucine and isoleucine degradation;ko00310, Lysine degradation;ko00330, Arginine and proline metabolism;ko00340, Histidine metabolism;ko00380, Tryptophan metabolism;ko00010, Glycolysis / Gluconeogenesis;ko00040, Pentose and glucuronate interconversions;ko00053, Ascorbate and aldarate metabolism;ko00620, Pyruvate metabolism;ko00640, Propanoate metabolism;ko00071, Fatty acid degrad…
comp100855_c0_seq1	405		NA		NA			NA
comp100856_c0_seq1	421		NA		NA			NA
comp100858_c0_seq1	250		NA		NA			NA
comp100859_c0_seq1	429		NA		NA			NA
comp100860_c0_seq1	258		NA		NA			NA
comp100861_c0_seq1	273		NA		NA			NA
comp100863_c0_seq1	225		NA		NA			NA
comp100864_c0_seq1	386		NA		NA			NA
comp100865_c0_seq2	801		NA		NA			NA
comp100866_c0_seq1	661		NA		NA			NA
comp100867_c0_seq1	314		NA		NA			NA
comp100868_c0_seq1	373		NA		NA			NA
comp100869_c0_seq1	234		NA		NA			NA
comp100870_c0_seq1	333		NA		NA			NA
comp100871_c0_seq1	542		NA		NA			NA
comp100872_c0_seq1	382		NA		NA			NA
comp100873_c0_seq1	211		NA		NA			NA
comp100874_c0_seq1	514		NA		NA			NA
comp100877_c0_seq1	366		NA		NA			NA
comp100879_c0_seq2	487		NA	sp|Q49SQ1|GPR33_HUMAN	6e-55	Probable G-protein coupled receptor 33 OS=Homo sapiens GN=GPR33 PE=2 SV=1	KOG3656	2e-17	FOG: 7 transmembrane receptor
comp10087_c0_seq1	229		NA		NA			NA
comp100881_c0_seq1	876		NA		NA			NA
comp100882_c0_seq1	216		NA		NA			NA
comp100883_c0_seq1	657		NA		NA			NA
comp100884_c0_seq1	291		NA		NA			NA
comp100885_c0_seq1	569		NA		NA			NA
comp100886_c0_seq1	240		NA		NA			NA
comp100887_c0_seq1	351		NA		NA			NA
comp100888_c0_seq1	283		NA		NA			NA
comp100890_c0_seq1	744		NA		NA			NA
comp100891_c0_seq1	214		NA		NA			NA
comp100892_c0_seq1	449		NA		NA			NA
comp100893_c0_seq1	278		NA		NA			NA
comp100894_c0_seq1	515		NA		NA			NA
comp100895_c0_seq1	229		NA		NA			NA
comp100896_c0_seq2	702		NA	sp|Q5T7N2|LITD1_HUMAN	2e-75	LINE-1 type transposase domain-containing protein 1 OS=Homo sapiens GN=L1TD1 PE=1 SV=1	KOG0992	3e-06	Uncharacterized conserved protein
comp100897_c0_seq1	399		NA	sp|O97159|CHDM_DROME	6e-29	Chromodomain-helicase-DNA-binding protein Mi-2 homolog OS=Drosophila melanogaster GN=Mi-2 PE=1 SV=2	KOG0383	3e-29	Predicted helicase
comp100899_c0_seq1	268		NA		NA			NA
comp100902_c0_seq1	212		NA		NA			NA
comp100904_c0_seq1	509		NA		NA			NA
comp100905_c0_seq1	277		NA		NA			NA
comp100905_c1_seq1	311		NA		NA			NA
comp100906_c0_seq1	282		NA		NA			NA
comp100907_c0_seq1	389		NA	sp|Q9ASX9|BH144_ARATH	1e-15	Transcription factor bHLH144 OS=Arabidopsis thaliana GN=BHLH144 PE=1 SV=1		NA
comp100908_c0_seq1	531		NA		NA			NA
comp100909_c0_seq1	697		NA		NA			NA
comp10090_c0_seq1	245		NA		NA			NA
comp100910_c0_seq1	565		NA		NA			NA
comp100911_c0_seq1	338		NA		NA			NA
comp100912_c0_seq1	621		NA		NA			NA
comp100913_c0_seq1	363		NA		NA			NA
comp100914_c0_seq1	333		NA		NA			NA
comp100915_c0_seq1	251		NA		NA			NA
comp100916_c0_seq1	551		NA		NA			NA
comp100917_c0_seq1	374		NA		NA			NA
comp100919_c0_seq2	340		NA		NA			NA
comp10091_c0_seq1	322		NA		NA			NA
comp100920_c0_seq2	415		NA		NA			NA
comp100921_c0_seq1	1002		NA		NA			NA
comp100922_c0_seq1	630		NA		NA			NA
comp100923_c0_seq1	465		NA		NA			NA
comp100924_c0_seq1	287		NA		NA			NA
comp100925_c0_seq2	1065		NA		NA			NA
comp100926_c0_seq2	501		NA		NA			NA
comp100927_c0_seq1	274		NA		NA			NA
comp100928_c0_seq1	527		NA		NA			NA
comp100929_c0_seq1	349		NA		NA			NA
comp10092_c0_seq1	266		NA		NA			NA
comp100930_c0_seq1	538		NA		NA			NA
comp100931_c0_seq1	269		NA		NA			NA
comp100933_c0_seq1	219		NA		NA			NA
comp100934_c0_seq1	422		NA		NA			NA
comp100937_c0_seq1	577		NA		NA			NA
comp100938_c0_seq1	305		NA		NA			NA
comp100939_c0_seq1	383		NA		NA			NA
comp100940_c0_seq1	227		NA		NA			NA
comp100941_c0_seq1	218		NA		NA			NA
comp100942_c0_seq1	614		NA		NA			NA
comp100943_c0_seq1	324		NA		NA			NA
comp100944_c0_seq1	305		NA		NA			NA
comp100945_c0_seq1	209		NA		NA			NA
comp100946_c0_seq1	225		NA		NA			NA
comp100947_c0_seq1	757		NA		NA			NA
comp100948_c0_seq1	726		NA	sp|O97831|LPHN1_BOVIN	5e-71	Latrophilin-1 OS=Bos taurus GN=LPHN1 PE=2 SV=1	KOG4729	2e-71	Galactoside-binding lectin
comp100949_c0_seq1	335		NA		NA			NA
comp100952_c0_seq2	693		NA		NA			NA
comp100953_c0_seq1	353		NA		NA			NA
comp100954_c0_seq1	246		NA		NA			NA
comp100955_c0_seq1	659		NA		NA			NA
comp100956_c0_seq1	368		NA		NA			NA
comp100957_c0_seq1	245		NA		NA			NA
comp100958_c0_seq1	235		NA		NA			NA
comp100959_c0_seq1	612		NA		NA			NA
comp100960_c0_seq1	335		NA		NA			NA
comp100962_c0_seq1	424		NA		NA			NA
comp100964_c0_seq1	349		NA		NA			NA
comp100965_c0_seq1	737		NA		NA			NA
comp100967_c0_seq1	663		NA		NA			NA
comp100968_c0_seq1	292		NA		NA			NA
comp100969_c0_seq1	331		NA		NA			NA
comp10096_c0_seq1	429		NA		NA			NA
comp100970_c0_seq1	335		NA		NA			NA
comp100971_c0_seq1	224		NA		NA			NA
comp100972_c0_seq1	377		NA	sp|Q9UHD0|IL19_HUMAN	1e-09	Interleukin-19 OS=Homo sapiens GN=IL19 PE=1 SV=2		NA
comp100973_c0_seq1	430		NA		NA			NA
comp100974_c0_seq1	210		NA		NA			NA
comp100975_c0_seq1	426		NA		NA			NA
comp100977_c0_seq1	678		NA		NA			NA
comp100978_c0_seq1	220		NA		NA			NA
comp100979_c0_seq1	664		NA		NA			NA
comp100980_c0_seq1	1235		NA		NA			NA
comp100981_c0_seq1	234		NA		NA			NA
comp100982_c0_seq1	310		NA		NA			NA
comp100983_c0_seq1	562		NA		NA			NA
comp100985_c0_seq1	219		NA		NA			NA
comp100986_c0_seq1	381		NA		NA			NA
comp100987_c0_seq2	451		NA		NA			NA
comp100988_c0_seq2	339		NA		NA			NA
comp100990_c0_seq1	367		NA		NA			NA
comp100991_c0_seq1	236		NA		NA			NA
comp100992_c0_seq1	322		NA		NA			NA
comp100993_c0_seq1	361		NA		NA			NA
comp100994_c0_seq1	246		NA		NA			NA
comp100995_c0_seq2	439		NA		NA			NA
comp100996_c0_seq2	367		NA		NA			NA
comp100997_c0_seq1	275		NA	sp|Q6QHK4|FIGLA_HUMAN	3e-24	Factor in the germline alpha OS=Homo sapiens GN=FIGLA PE=1 SV=2	KOG4029	7e-25	Transcription factor HAND2/Transcription factor TAL1/TAL2/LYL1
comp100998_c0_seq1	241		NA		NA			NA
comp100999_c0_seq2	1029		NA		NA			NA
comp101000_c0_seq1	796		NA	sp|A1A4H9|LRRT1_BOVIN	5e-152	Leucine-rich repeat transmembrane neuronal protein 1 OS=Bos taurus GN=LRRTM1 PE=2 SV=1	KOG0619	3e-85	FOG: Leucine rich repeat
comp101001_c0_seq1	605		NA		NA			NA
comp101002_c0_seq1	272		NA		NA			NA
comp101003_c0_seq1	679		NA		NA			NA
comp101006_c0_seq1	401		NA		NA			NA
comp101008_c0_seq1	496		NA		NA			NA
comp101009_c0_seq1	504		NA		NA			NA
comp101009_c1_seq1	665		NA		NA			NA
comp101010_c0_seq1	237		NA		NA			NA
comp101011_c0_seq1	289		NA		NA			NA
comp101012_c0_seq1	359		NA		NA			NA
comp101014_c0_seq1	610		NA		NA			NA
comp101015_c0_seq1	276		NA		NA			NA
comp101016_c0_seq1	529		NA		NA			NA
comp101018_c0_seq1	273		NA		NA			NA
comp101020_c0_seq1	444		NA	sp|Q9HCP6|HHATL_HUMAN	2e-20	Protein-cysteine N-palmitoyltransferase HHAT-like protein OS=Homo sapiens GN=HHATL PE=2 SV=1	KOG3860	7e-21	Acyltransferase required for palmitoylation of Hedgehog (Hh) family of secreted signaling proteins
comp101021_c0_seq1	429		NA		NA			NA
comp101022_c0_seq1	499		NA		NA			NA
comp101024_c0_seq1	342		NA		NA			NA
comp101025_c0_seq1	678		NA		NA			NA
comp101026_c0_seq1	314		NA		NA			NA
comp101028_c0_seq1	249		NA		NA			NA
comp10102_c0_seq1	325		NA		NA			NA
comp101030_c0_seq1	231		NA		NA			NA
comp101031_c0_seq1	212		NA		NA			NA
comp101032_c0_seq1	269		NA		NA			NA
comp101033_c0_seq1	244		NA		NA			NA
comp101034_c0_seq1	427		NA		NA			NA
comp101035_c0_seq1	225		NA		NA			NA
comp101037_c0_seq1	336		NA		NA			NA
comp101038_c0_seq1	375		NA		NA			NA
comp101039_c0_seq1	283		NA		NA			NA
comp101040_c0_seq1	332		NA		NA			NA
comp101041_c0_seq1	206		NA	sp|Q27963|VMAT2_BOVIN	2e-24	Synaptic vesicular amine transporter OS=Bos taurus GN=SLC18A2 PE=1 SV=1	KOG3764	4e-25	Vesicular amine transporter
comp101042_c0_seq1	366		NA		NA			NA
comp101043_c0_seq1	222		NA		NA			NA
comp101044_c0_seq1	226		NA		NA			NA
comp101045_c0_seq1	608		NA		NA			NA
comp101046_c0_seq1	274		NA		NA			NA
comp101047_c0_seq1	298		NA		NA			NA
comp101049_c0_seq1	283		NA		NA			NA
comp10104_c0_seq1	256		NA		NA			NA
comp101051_c0_seq1	458		NA		NA			NA
comp101052_c0_seq1	259		NA		NA			NA
comp101053_c0_seq1	450		NA		NA			NA
comp101054_c0_seq1	280		NA		NA			NA
comp101055_c0_seq1	438		NA		NA			NA
comp101056_c0_seq1	382		NA		NA			NA
comp101057_c0_seq1	297		NA		NA			NA
comp101058_c0_seq1	251		NA		NA			NA
comp101059_c0_seq1	405		NA		NA			NA
comp101060_c0_seq1	233		NA		NA			NA
comp101061_c0_seq1	221		NA		NA			NA
comp101062_c0_seq1	677		NA		NA			NA
comp101064_c0_seq1	227		NA		NA			NA
comp101065_c0_seq1	326		NA		NA			NA
comp101066_c0_seq1	213		NA		NA			NA
comp101067_c0_seq1	238		NA		NA			NA
comp101069_c0_seq1	282		NA	sp|Q01859|ATPBM_ORYSJ	2e-42	ATP synthase subunit beta, mitochondrial OS=Oryza sativa subsp. japonica GN=ATPB PE=1 SV=2	KOG1350	6e-34	F0F1-type ATP synthase, beta subunit
comp10106_c0_seq1	226		NA		NA			NA
comp101071_c0_seq1	379		NA		NA			NA
comp101072_c0_seq1	226		NA		NA			NA
comp101073_c0_seq2	426		NA		NA			NA
comp101076_c0_seq1	355		NA		NA			NA
comp101077_c0_seq1	598		NA		NA			NA
comp101079_c0_seq1	755		NA		NA			NA
comp10107_c0_seq1	288		NA		NA			NA
comp101080_c0_seq1	300		NA		NA			NA
comp101083_c0_seq1	656		NA		NA			NA
comp101084_c0_seq1	462		NA		NA			NA
comp101085_c0_seq1	507		NA		NA			NA
comp101086_c0_seq1	360		NA		NA			NA
comp101087_c0_seq2	210		NA		NA			NA
comp101088_c0_seq1	268		NA		NA			NA
comp101089_c0_seq1	301		NA		NA			NA
comp101090_c0_seq1	616		NA		NA			NA
comp101090_c1_seq1	204		NA		NA			NA
comp101091_c0_seq1	272		NA		NA			NA
comp101092_c0_seq1	248		NA		NA			NA
comp101093_c0_seq2	289		NA		NA			NA
comp101095_c0_seq1	358		NA		NA			NA
comp101096_c0_seq1	610		NA		NA			NA
comp101097_c0_seq1	318		NA		NA			NA
comp101098_c0_seq1	350		NA		NA			NA
comp101099_c0_seq1	293		NA		NA			NA
comp10109_c0_seq1	397		NA		NA			NA
comp101101_c0_seq1	508		NA		NA			NA
comp101102_c0_seq1	448		NA		NA			NA
comp101103_c0_seq1	209		NA		NA			NA
comp101104_c0_seq1	544		NA	sp|P11862|GAS2_MOUSE	3e-63	Growth arrest-specific protein 2 OS=Mus musculus GN=Gas2 PE=1 SV=1	KOG0516	1e-63	Dystonin, GAS (Growth-arrest-specific protein), and related proteins
comp101105_c0_seq1	232		NA		NA			NA
comp101106_c0_seq1	771		NA		NA			NA
comp101108_c0_seq1	319		NA		NA			NA
comp101109_c0_seq2	788		NA		NA			NA
comp10110_c0_seq2	237		NA		NA			NA
comp101111_c0_seq1	639		NA		NA			NA
comp101112_c0_seq1	583		NA		NA			NA
comp101115_c0_seq1	343		NA		NA			NA
comp101116_c0_seq1	372		NA	sp|Q6V1P9|PCD23_HUMAN	4e-51	Protocadherin-23 OS=Homo sapiens GN=DCHS2 PE=2 SV=1	KOG3594	1e-33	FOG: Cadherin repeats
comp101118_c0_seq1	230		NA		NA			NA
comp10111_c0_seq1	204		NA		NA			NA
comp101120_c0_seq1	391		NA		NA			NA
comp101121_c0_seq1	386		NA		NA			NA
comp101122_c0_seq1	747		NA		NA			NA
comp101123_c0_seq1	383		NA		NA			NA
comp101124_c0_seq1	357		NA		NA			NA
comp101125_c0_seq2	406		NA		NA			NA
comp101126_c0_seq1	315		NA		NA			NA
comp101127_c0_seq1	376		NA		NA			NA
comp101128_c0_seq1	263		NA		NA			NA
comp101129_c0_seq1	532		NA		NA			NA
comp101130_c0_seq1	355		NA		NA			NA
comp101131_c0_seq1	223		NA		NA			NA
comp101133_c0_seq1	503		NA		NA			NA
comp101134_c0_seq1	453		NA		NA			NA
comp101135_c0_seq1	301		NA		NA			NA
comp101136_c0_seq1	299		NA		NA			NA
comp101137_c0_seq1	324		NA		NA			NA
comp101138_c0_seq1	501		NA		NA			NA
comp10113_c0_seq1	267		NA		NA			NA
comp101141_c0_seq1	210		NA		NA			NA
comp101142_c0_seq1	302		NA		NA			NA
comp101144_c0_seq1	392		NA		NA			NA
comp101146_c0_seq1	293		NA		NA			NA
comp101147_c0_seq1	444		NA		NA			NA
comp101149_c0_seq1	588		NA		NA			NA
comp10114_c0_seq1	408		NA		NA			NA
comp101150_c0_seq1	318		NA		NA			NA
comp101151_c0_seq1	425		NA		NA			NA
comp101152_c0_seq1	225		NA		NA			NA
comp101153_c0_seq1	213		NA		NA			NA
comp101154_c0_seq1	359		NA		NA			NA
comp101155_c0_seq1	331		NA		NA			NA
comp101156_c0_seq1	345		NA		NA			NA
comp101157_c0_seq1	589		NA		NA			NA
comp101158_c0_seq1	257		NA		NA			NA
comp101159_c0_seq1	284		NA		NA			NA
comp10115_c0_seq1	311		NA		NA			NA
comp101160_c0_seq1	235		NA		NA			NA
comp101161_c0_seq1	335		NA		NA			NA
comp101162_c0_seq1	325		NA		NA			NA
comp101163_c0_seq1	315		NA		NA			NA
comp101164_c0_seq1	228		NA		NA			NA
comp101165_c0_seq1	762		NA		NA			NA
comp101166_c0_seq1	283		NA		NA			NA
comp101167_c0_seq1	407		NA		NA			NA
comp101169_c0_seq1	216		NA		NA			NA
comp10116_c0_seq1	221		NA		NA			NA
comp101170_c0_seq2	743		NA	sp|Q8TC92|ENOX1_HUMAN	3e-120	Ecto-NOX disulfide-thiol exchanger 1 OS=Homo sapiens GN=ENOX1 PE=1 SV=1		NA
comp101171_c0_seq1	1253		NA	sp|Q569L8|CENPJ_MOUSE	1e-153	Centromere protein J OS=Mus musculus GN=Cenpj PE=2 SV=2		NA
comp101172_c0_seq1	250		NA		NA			NA
comp101173_c0_seq1	531		NA		NA			NA
comp101174_c0_seq2	663		NA		NA			NA
comp101176_c0_seq1	297		NA		NA			NA
comp101177_c0_seq1	540		NA	sp|Q86UP3|ZFHX4_HUMAN	2e-95	Zinc finger homeobox protein 4 OS=Homo sapiens GN=ZFHX4 PE=1 SV=1	KOG1146	6e-96	Homeobox protein
comp101178_c0_seq1	361		NA		NA			NA
comp101179_c0_seq1	234		NA		NA			NA
comp101180_c0_seq1	202		NA		NA			NA
comp101181_c0_seq1	561		NA		NA			NA
comp101182_c0_seq1	514		NA		NA			NA
comp101183_c0_seq1	246		NA	sp|P16277|BLK_MOUSE	4e-40	Tyrosine-protein kinase Blk OS=Mus musculus GN=Blk PE=1 SV=4	KOG0197	1e-39	Tyrosine kinases
comp101184_c0_seq1	240		NA		NA			NA
comp101185_c0_seq1	237		NA		NA			NA
comp101189_c0_seq1	244		NA		NA			NA
comp101190_c0_seq1	397		NA		NA			NA
comp101191_c0_seq1	803		NA		NA			NA
comp101193_c0_seq1	252		NA		NA			NA
comp101194_c0_seq1	276		NA		NA			NA
comp101195_c0_seq1	275		NA		NA			NA
comp101196_c0_seq1	708		NA		NA			NA
comp101197_c0_seq1	389		NA		NA			NA
comp101198_c0_seq1	568		NA		NA			NA
comp101199_c0_seq1	472		NA		NA			NA
comp10119_c0_seq1	242		NA		NA			NA
comp1011_c0_seq1	260		NA		NA			NA
comp101200_c0_seq1	235		NA		NA			NA
comp101201_c0_seq1	484		NA	sp|P26461|IACS_PIG	4e-14	Sperm-associated acrosin inhibitor OS=Sus scrofa PE=1 SV=2		NA
comp101202_c0_seq1	286		NA		NA			NA
comp101203_c0_seq1	266		NA		NA			NA
comp101204_c0_seq1	315		NA		NA			NA
comp101205_c0_seq3	993		NA		NA			NA
comp101206_c0_seq1	550		NA		NA			NA
comp101209_c0_seq1	236		NA		NA			NA
comp10120_c0_seq2	279		NA		NA			NA
comp101213_c0_seq1	716		NA		NA			NA
comp101215_c0_seq1	390		NA		NA			NA
comp101216_c0_seq1	238		NA		NA			NA
comp101217_c0_seq1	214		NA		NA			NA
comp101218_c0_seq1	369		NA		NA			NA
comp101220_c0_seq1	381		NA		NA			NA
comp101221_c0_seq1	626		NA		NA			NA
comp101223_c0_seq1	445		NA	sp|Q7Z5A7|F19A5_HUMAN	3e-50	Protein FAM19A5 OS=Homo sapiens GN=FAM19A5 PE=1 SV=2		NA
comp101224_c0_seq1	224		NA		NA			NA
comp101225_c0_seq1	750		NA		NA			NA
comp101226_c0_seq1	1307		NA		NA			NA
comp101227_c0_seq1	357		NA		NA			NA
comp101228_c0_seq1	327		NA		NA			NA
comp101229_c0_seq1	337		NA		NA			NA
comp10122_c0_seq1	289		NA		NA			NA
comp101230_c0_seq1	375		NA		NA			NA
comp101231_c0_seq2	293		NA		NA			NA
comp101232_c0_seq1	548		NA	sp|Q9UKX3|MYH13_HUMAN	2e-54	Myosin-13 OS=Homo sapiens GN=MYH13 PE=1 SV=2	KOG0161	7e-55	Myosin class II heavy chain
comp101233_c0_seq1	440		NA		NA			NA
comp101234_c0_seq1	429		NA		NA			NA
comp101235_c0_seq1	584		NA		NA			NA
comp101236_c0_seq1	459		NA		NA			NA
comp101237_c0_seq1	489		NA	sp|Q8TDB4|HUMMR_HUMAN	2e-33	Protein MGARP OS=Homo sapiens GN=MGARP PE=1 SV=1		NA
comp10123_c0_seq1	211		NA		NA			NA
comp101241_c0_seq1	206		NA		NA			NA
comp101242_c0_seq1	1084		NA	sp|P49043|VPE_CITSI	1e-179	Vacuolar-processing enzyme OS=Citrus sinensis PE=2 SV=1	KOG1348	9e-173	Asparaginyl peptidases	ko04142, Lysosome;ko04612, Antigen processing and presentation;
comp101246_c0_seq1	415		NA		NA			NA
comp101246_c1_seq1	257		NA		NA			NA
comp101247_c0_seq1	320		NA		NA			NA
comp101248_c0_seq2	577		NA		NA			NA
comp101249_c0_seq1	454		NA		NA			NA
comp10124_c0_seq1	332		NA		NA			NA
comp101250_c0_seq1	362		NA		NA			NA
comp101251_c0_seq1	837		NA	sp|Q96PJ5|FCRL4_HUMAN	7e-49	Fc receptor-like protein 4 OS=Homo sapiens GN=FCRL4 PE=1 SV=1	KOG3509	3e-08	Basement membrane-specific heparan sulfate proteoglycan (HSPG) core protein
comp101252_c0_seq1	287		NA		NA			NA
comp101252_c1_seq1	299		NA		NA			NA
comp101254_c0_seq1	572		NA		NA			NA
comp101257_c0_seq1	596		NA		NA			NA
comp101258_c0_seq1	254		NA		NA			NA
comp101259_c0_seq1	589		NA		NA			NA
comp10125_c0_seq1	218		NA		NA			NA
comp101260_c0_seq1	246		NA		NA			NA
comp101263_c0_seq1	579		NA		NA			NA
comp101264_c0_seq1	347		NA		NA			NA
comp101265_c0_seq1	466		NA	sp|Q9UPZ6|THS7A_HUMAN	1e-90	Thrombospondin type-1 domain-containing protein 7A OS=Homo sapiens GN=THSD7A PE=1 SV=4	KOG3538	4e-91	Disintegrin metalloproteinases with thrombospondin repeats
comp101266_c0_seq1	313		NA		NA			NA
comp101267_c0_seq1	377		NA		NA			NA
comp101268_c0_seq1	323		NA		NA			NA
comp101269_c0_seq1	286		NA		NA			NA
comp101270_c0_seq1	435		NA		NA			NA
comp101271_c0_seq1	402		NA		NA			NA
comp101272_c0_seq1	494		NA		NA			NA
comp101273_c0_seq1	292		NA		NA			NA
comp101274_c0_seq1	252		NA		NA			NA
comp101275_c0_seq1	599		NA		NA			NA
comp101277_c0_seq1	336		NA		NA			NA
comp101278_c0_seq1	1108		NA	sp|Q8IYE0|CC146_HUMAN	4e-154	Coiled-coil domain-containing protein 146 OS=Homo sapiens GN=CCDC146 PE=2 SV=2	KOG0998	7e-06	Synaptic vesicle protein EHS-1 and related EH domain proteins
comp101279_c0_seq1	237		NA		NA			NA
comp10127_c0_seq1	297		NA		NA			NA
comp101280_c0_seq1	347		NA		NA			NA
comp101281_c0_seq1	336		NA		NA			NA
comp101281_c1_seq1	272		NA		NA			NA
comp101282_c0_seq1	498		NA		NA			NA
comp101283_c0_seq1	410		NA		NA			NA
comp101284_c0_seq1	584		NA		NA			NA
comp101286_c0_seq1	324		NA		NA			NA
comp101287_c0_seq1	327		NA		NA			NA
comp101288_c0_seq1	580		NA		NA			NA
comp101289_c0_seq1	970		NA		NA			NA
comp101291_c0_seq1	535		NA		NA			NA
comp101292_c0_seq1	500		NA	sp|Q2F7J0|POL_XMRV4	2e-55	Gag-Pol polyprotein OS=Xenotropic MuLV-related virus (isolate VP42) GN=gag-pol PE=3 SV=1		NA
comp101293_c0_seq1	710		NA		NA			NA
comp101294_c0_seq2	488		NA		NA			NA
comp101295_c0_seq1	452		NA		NA			NA
comp101296_c0_seq1	330		NA		NA			NA
comp101297_c0_seq1	268		NA		NA			NA
comp101298_c0_seq1	343		NA		NA			NA
comp101299_c0_seq1	340		NA		NA			NA
comp101300_c0_seq1	239		NA		NA			NA
comp101302_c0_seq1	458		NA		NA			NA
comp101303_c0_seq1	331		NA		NA			NA
comp101304_c0_seq1	588		NA		NA			NA
comp101305_c0_seq1	578		NA		NA			NA
comp101307_c0_seq1	211		NA		NA			NA
comp101308_c0_seq1	221		NA		NA			NA
comp101309_c0_seq1	679		NA	sp|Q24400|MLP2_DROME	5e-14	Muscle LIM protein Mlp84B OS=Drosophila melanogaster GN=Mlp84B PE=1 SV=1	KOG1700	1e-14	Regulatory protein MLP and related LIM proteins
comp10130_c0_seq1	282		NA		NA			NA
comp101310_c0_seq2	623		NA		NA			NA
comp101312_c0_seq2	613		NA		NA			NA
comp101314_c0_seq2	359		NA		NA			NA
comp101315_c0_seq1	210		NA		NA			NA
comp101316_c0_seq1	429		NA		NA			NA
comp101317_c0_seq1	391		NA		NA			NA
comp101319_c0_seq1	412		NA		NA			NA
comp10131_c0_seq1	211		NA		NA			NA
comp101320_c0_seq1	820		NA		NA			NA
comp101321_c0_seq1	347		NA		NA			NA
comp101322_c0_seq1	281		NA		NA			NA
comp101326_c0_seq2	1816		NA		NA			NA
comp101327_c0_seq1	1100		NA	sp|Q6RT24|CENPE_MOUSE	1e-102	Centromere-associated protein E OS=Mus musculus GN=Cenpe PE=1 SV=1	KOG4568	6e-20	Cytoskeleton-associated protein and related proteins
comp101328_c0_seq1	253		NA		NA			NA
comp101329_c0_seq1	254		NA		NA			NA
comp10132_c0_seq1	223		NA		NA			NA
comp101330_c0_seq1	233		NA		NA			NA
comp101331_c0_seq1	425		NA		NA			NA
comp101332_c0_seq1	391		NA		NA			NA
comp101334_c0_seq1	1052		NA	sp|O88599|MYBPH_RAT	4e-160	Myosin-binding protein H OS=Rattus norvegicus GN=Mybph PE=2 SV=1	KOG0613	2e-28	Projectin/twitchin and related proteins
comp101336_c0_seq1	354		NA		NA			NA
comp101338_c0_seq1	488		NA		NA			NA
comp101339_c0_seq1	897		NA		NA			NA
comp10133_c0_seq1	361		NA		NA			NA
comp101341_c0_seq2	572		NA		NA			NA
comp101343_c0_seq1	611		NA		NA			NA
comp101344_c0_seq1	958		NA		NA			NA
comp101345_c0_seq1	290		NA		NA			NA
comp101346_c0_seq1	237		NA		NA			NA
comp101347_c0_seq1	205		NA		NA			NA
comp101348_c0_seq1	513		NA		NA			NA
comp101349_c0_seq1	300		NA		NA			NA
comp10134_c0_seq1	226		NA		NA			NA
comp101350_c0_seq2	278		NA		NA			NA
comp101351_c0_seq1	265		NA		NA			NA
comp101352_c0_seq1	764		NA		NA			NA
comp101354_c0_seq1	275		NA		NA			NA
comp101355_c0_seq2	346		NA		NA			NA
comp101356_c0_seq1	479		NA	sp|Q6B0B8|TIGD3_HUMAN	7e-13	Tigger transposable element-derived protein 3 OS=Homo sapiens GN=TIGD3 PE=1 SV=1	KOG3105	2e-13	DNA-binding centromere protein B (CENP-B)
comp101357_c0_seq1	371		NA		NA			NA
comp101358_c0_seq1	238		NA		NA			NA
comp101359_c0_seq2	615		NA		NA			NA
comp10135_c0_seq1	291		NA		NA			NA
comp101362_c0_seq1	496		NA		NA			NA
comp101363_c0_seq2	360		NA		NA			NA
comp101364_c0_seq1	968		NA		NA			NA
comp101365_c0_seq1	476		NA		NA			NA
comp101366_c0_seq1	410		NA		NA			NA
comp101367_c0_seq2	583		NA		NA			NA
comp101368_c0_seq1	680		NA		NA			NA
comp101369_c0_seq1	246		NA		NA			NA
comp10136_c0_seq1	297		NA		NA			NA
comp101370_c0_seq2	900		NA	sp|P0C7M8|CLC2L_HUMAN	4e-74	C-type lectin domain family 2 member L OS=Homo sapiens GN=CLEC2L PE=2 SV=1	KOG4297	3e-20	C-type lectin
comp101371_c0_seq1	487		NA	sp|Q9Z2C8|YBOX2_MOUSE	7e-32	Y-box-binding protein 2 OS=Mus musculus GN=Ybx2 PE=1 SV=1	KOG3070	1e-30	Predicted RNA-binding protein containing PIN domain and invovled in translation or RNA processing
comp101372_c0_seq1	262		NA		NA			NA
comp101373_c0_seq1	499		NA		NA			NA
comp101374_c0_seq1	245		NA		NA			NA
comp101375_c0_seq2	363		NA		NA			NA
comp101376_c0_seq1	884		NA	sp|Q15772|SPEG_HUMAN	6e-151	Striated muscle preferentially expressed protein kinase OS=Homo sapiens GN=SPEG PE=1 SV=4	KOG0613	6e-28	Projectin/twitchin and related proteins
comp101377_c0_seq1	228		NA		NA			NA
comp101378_c0_seq1	338		NA		NA			NA
comp101379_c0_seq1	229		NA		NA			NA
comp10137_c0_seq1	410		NA		NA			NA
comp101380_c0_seq1	275		NA		NA			NA
comp101381_c0_seq1	589		NA		NA			NA
comp101382_c0_seq1	543		NA	sp|Q8IYX4|DND1_HUMAN	5e-68	Dead end protein homolog 1 OS=Homo sapiens GN=DND1 PE=1 SV=1	KOG0117	3e-27	Heterogeneous nuclear ribonucleoprotein R (RRM superfamily)
comp101383_c0_seq2	315		NA		NA			NA
comp101384_c0_seq1	355		NA		NA			NA
comp101385_c0_seq1	290		NA		NA			NA
comp101386_c0_seq1	511		NA	sp|A2A891|CMTA1_MOUSE	1e-64	Calmodulin-binding transcription activator 1 OS=Mus musculus GN=Camta1 PE=2 SV=1	KOG0520	4e-65	Uncharacterized conserved protein, contains IPT/TIG domain
comp101387_c0_seq1	361		NA		NA			NA
comp101388_c0_seq1	226		NA		NA			NA
comp101389_c0_seq1	212		NA		NA			NA
comp10138_c0_seq1	319		NA		NA			NA
comp101391_c0_seq1	374		NA		NA			NA
comp101392_c0_seq1	228		NA		NA			NA
comp101393_c0_seq1	723		NA		NA			NA
comp101394_c0_seq1	352		NA	sp|Q9JJ89|CCD86_MOUSE	6e-06	Coiled-coil domain-containing protein 86 OS=Mus musculus GN=Ccdc86 PE=1 SV=2		NA
comp101396_c0_seq1	255		NA		NA			NA
comp101397_c0_seq1	241		NA		NA			NA
comp101398_c0_seq1	554		NA		NA			NA
comp101399_c0_seq1	280		NA		NA			NA
comp10139_c0_seq1	235		NA		NA			NA
comp101400_c0_seq1	201		NA		NA			NA
comp101401_c0_seq1	225		NA		NA			NA
comp101402_c0_seq1	359		NA	sp|Q3UGY8|BIG3_MOUSE	3e-56	Brefeldin A-inhibited guanine nucleotide-exchange protein 3 OS=Mus musculus GN=Arfgef3 PE=1 SV=1	KOG1846	9e-57	Uncharacterized conserved protein, contains Sec7 domain
comp101403_c0_seq1	389		NA		NA			NA
comp101404_c0_seq1	215		NA		NA			NA
comp101405_c0_seq1	264		NA		NA			NA
comp101406_c0_seq1	334		NA		NA			NA
comp101407_c0_seq1	231		NA		NA			NA
comp101408_c0_seq1	276		NA		NA			NA
comp101409_c0_seq1	207		NA		NA			NA
comp10140_c0_seq1	207		NA		NA			NA
comp101410_c0_seq1	425		NA		NA			NA
comp101411_c0_seq1	212		NA		NA			NA
comp101412_c0_seq1	249		NA		NA			NA
comp101414_c0_seq1	564		NA	sp|P46462|TERA_RAT	1e-61	Transitional endoplasmic reticulum ATPase OS=Rattus norvegicus GN=Vcp PE=1 SV=3	KOG0730	4e-62	AAA+-type ATPase	ko04141, Protein processing in endoplasmic reticulum;ko05134, Legionellosis;
comp101415_c0_seq1	740		NA		NA			NA
comp101416_c0_seq1	422		NA		NA			NA
comp101417_c0_seq1	447		NA		NA			NA
comp101418_c0_seq1	284		NA		NA			NA
comp101419_c0_seq4	549		NA		NA			NA
comp10141_c0_seq1	350		NA		NA			NA
comp101420_c0_seq1	409		NA		NA			NA
comp101422_c0_seq1	859		NA		NA			NA
comp101424_c0_seq1	215		NA		NA			NA
comp101425_c0_seq1	332		NA		NA			NA
comp101426_c0_seq1	480		NA		NA			NA
comp101427_c0_seq1	512		NA		NA			NA
comp101428_c0_seq1	1274		NA	sp|Q3TVA9|CC136_MOUSE	4e-13	Coiled-coil domain-containing protein 136 OS=Mus musculus GN=Ccdc136 PE=2 SV=2		NA
comp101429_c0_seq1	638		NA		NA			NA
comp101430_c0_seq1	637		NA		NA			NA
comp101431_c0_seq1	302		NA		NA			NA
comp101432_c0_seq1	896		NA		NA			NA
comp101434_c0_seq1	314		NA		NA			NA
comp101435_c0_seq1	349		NA		NA			NA
comp10143_c0_seq1	215		NA		NA			NA
comp101440_c0_seq1	324		NA		NA			NA
comp101443_c0_seq1	311		NA		NA			NA
comp101444_c0_seq1	337		NA		NA			NA
comp101445_c0_seq1	538		NA		NA			NA
comp101446_c0_seq1	335		NA		NA			NA
comp101447_c0_seq1	266		NA		NA			NA
comp101449_c0_seq1	454		NA		NA			NA
comp10144_c0_seq1	527		NA		NA			NA
comp101451_c0_seq1	478		NA		NA			NA
comp101452_c0_seq1	448		NA		NA			NA
comp101453_c0_seq1	319		NA		NA			NA
comp101454_c0_seq1	767		NA	sp|Q8HYQ1|CCL5_MACMU	9e-29	C-C motif chemokine 5 OS=Macaca mulatta GN=CCL5 PE=3 SV=1		NA		ko04668, TNF signaling pathway;ko04060, Cytokine-cytokine receptor interaction;ko05323, Rheumatoid arthritis;ko05120, Epithelial cell signaling in Helicobacter pylori infection;ko05142, Chagas disease (American trypanosomiasis);ko05164, Influenza A;ko05168, Herpes simplex infection;ko05020, Prion diseases;ko04062, Chemokine signaling pathway;ko04620, Toll-like receptor signaling pathway;ko04621, …
comp101455_c0_seq1	495		NA		NA			NA
comp101457_c0_seq1	890		NA		NA			NA
comp101458_c0_seq1	255		NA		NA			NA
comp101459_c0_seq1	270		NA		NA			NA
comp101460_c0_seq1	238		NA		NA			NA
comp101461_c0_seq1	320		NA		NA			NA
comp101463_c0_seq1	670		NA		NA			NA
comp101464_c0_seq1	282		NA		NA			NA
comp101465_c0_seq1	222		NA		NA			NA
comp101466_c0_seq1	255		NA		NA			NA
comp101467_c0_seq1	416		NA		NA			NA
comp101468_c0_seq1	270		NA		NA			NA
comp10146_c0_seq1	339		NA		NA			NA
comp101470_c0_seq1	435		NA		NA			NA
comp101471_c0_seq1	545		NA		NA			NA
comp101473_c0_seq1	296		NA		NA			NA
comp101474_c0_seq1	385		NA		NA			NA
comp101475_c0_seq1	360		NA		NA			NA
comp101476_c0_seq1	305		NA		NA			NA
comp101478_c0_seq1	254		NA		NA			NA
comp10147_c0_seq1	421		NA		NA			NA
comp101481_c0_seq1	369		NA		NA			NA
comp101482_c0_seq1	285		NA		NA			NA
comp101483_c0_seq1	476		NA		NA			NA
comp101484_c0_seq1	349		NA		NA			NA
comp101485_c0_seq3	425		NA		NA			NA
comp101486_c0_seq1	556		NA		NA			NA
comp101487_c0_seq1	475		NA		NA			NA
comp101489_c0_seq1	835		NA		NA			NA
comp10148_c0_seq1	210		NA		NA			NA
comp101490_c0_seq1	673		NA		NA			NA
comp101491_c0_seq1	209		NA		NA			NA
comp101493_c0_seq1	361		NA		NA			NA
comp101494_c0_seq2	222		NA	sp|Q9M158|STR4_ARATH	7e-25	Rhodanese-like domain-containing protein 4, chloroplastic OS=Arabidopsis thaliana GN=STR4 PE=1 SV=2	KOG1075	1e-08	FOG: Reverse transcriptase
comp101495_c0_seq1	360		NA		NA			NA
comp101496_c0_seq1	305		NA		NA			NA
comp101498_c0_seq1	207		NA	sp|P59511|ATS20_MOUSE	8e-19	A disintegrin and metalloproteinase with thrombospondin motifs 20 OS=Mus musculus GN=Adamts20 PE=2 SV=2	KOG3538	7e-17	Disintegrin metalloproteinases with thrombospondin repeats
comp101499_c0_seq1	275		NA		NA			NA
comp10149_c0_seq1	284		NA		NA			NA
comp101500_c0_seq1	843		NA		NA			NA
comp101502_c0_seq1	265		NA		NA			NA
comp101503_c0_seq2	506		NA		NA			NA
comp101504_c0_seq1	512		NA		NA			NA
comp101505_c0_seq1	311		NA		NA			NA
comp101506_c0_seq1	455		NA		NA			NA
comp101508_c0_seq1	319		NA		NA			NA
comp101509_c0_seq1	334		NA		NA			NA
comp10150_c0_seq1	453		NA		NA			NA
comp101510_c0_seq1	672		NA	sp|P04114|APOB_HUMAN	5e-18	Apolipoprotein B-100 OS=Homo sapiens GN=APOB PE=1 SV=2	KOG4338	2e-18	Predicted lipoprotein	ko04975, Fat digestion and absorption;ko04977, Vitamin digestion and absorption;
comp101511_c0_seq1	204		NA	sp|P0C6F1|DYH2_MOUSE	7e-25	Dynein heavy chain 2, axonemal OS=Mus musculus GN=Dnah2 PE=2 SV=1	KOG3595	4e-24	Dyneins, heavy chain
comp101512_c0_seq1	1013		NA	sp|A2VCL2|CC162_HUMAN	8e-98	Coiled-coil domain-containing protein 162 OS=Homo sapiens GN=CCDC162P PE=2 SV=3		NA
comp101513_c0_seq1	396		NA		NA			NA
comp101514_c0_seq1	202		NA		NA			NA
comp101515_c0_seq1	265		NA		NA			NA
comp101516_c0_seq1	311		NA		NA			NA
comp101517_c0_seq1	548		NA		NA			NA
comp101518_c0_seq1	588		NA		NA			NA
comp101519_c0_seq1	269		NA		NA			NA
comp10151_c0_seq1	239		NA		NA			NA
comp101520_c0_seq1	538		NA		NA			NA
comp101521_c0_seq1	986		NA	sp|Q8NDA2|HMCN2_HUMAN	2e-161	Hemicentin-2 OS=Homo sapiens GN=HMCN2 PE=2 SV=2	KOG4475	8e-69	FOG: Immunoglobin and related proteins
comp101523_c0_seq1	1261		NA		NA			NA
comp101524_c0_seq1	880		NA		NA			NA
comp101525_c0_seq1	348		NA	sp|P50234|SUHA_CAVPO	1e-10	3-alpha-hydroxysteroid sulfotransferase OS=Cavia porcellus GN=STD1 PE=2 SV=2	KOG1584	2e-10	Sulfotransferase
comp101526_c0_seq1	224		NA		NA			NA
comp101528_c0_seq1	292		NA		NA			NA
comp101529_c0_seq1	214		NA		NA			NA
comp10152_c0_seq1	344		NA		NA			NA
comp101530_c0_seq1	397		NA		NA			NA
comp101531_c0_seq1	578		NA		NA			NA
comp101532_c0_seq1	285		NA		NA			NA
comp101534_c0_seq1	604		NA		NA			NA
comp101537_c0_seq1	534		NA		NA			NA
comp101538_c0_seq1	253		NA		NA			NA
comp101539_c0_seq1	219		NA		NA			NA
comp101540_c0_seq1	228		NA		NA			NA
comp101541_c0_seq1	388		NA		NA			NA
comp101542_c0_seq1	532		NA		NA			NA
comp101543_c0_seq1	237		NA		NA			NA
comp101545_c0_seq1	384		NA	sp|Q8ND83|SLAI1_HUMAN	7e-61	SLAIN motif-containing protein 1 OS=Homo sapiens GN=SLAIN1 PE=1 SV=3		NA
comp101546_c0_seq1	540		NA		NA			NA
comp101547_c0_seq1	324		NA		NA			NA
comp101548_c0_seq1	216		NA		NA			NA
comp101551_c0_seq1	575		NA		NA			NA
comp101552_c0_seq1	276		NA		NA			NA
comp101553_c0_seq1	488		NA		NA			NA
comp101554_c0_seq1	248		NA		NA			NA
comp101555_c0_seq1	552		NA		NA			NA
comp101556_c0_seq1	753		NA	sp|P27518|CB21_GOSHI	5e-120	Chlorophyll a-b binding protein 151, chloroplastic OS=Gossypium hirsutum GN=CAB-151 PE=2 SV=2		NA		ko00196, Photosynthesis - antenna proteins;
comp101557_c0_seq1	433		NA		NA			NA
comp101558_c0_seq1	338		NA		NA			NA
comp101559_c0_seq1	752		NA		NA			NA
comp10155_c0_seq1	429		NA		NA			NA
comp101560_c0_seq1	410		NA		NA			NA
comp101561_c0_seq1	276		NA		NA			NA
comp101562_c0_seq1	269		NA		NA			NA
comp101563_c0_seq1	259		NA		NA			NA
comp101564_c0_seq1	422		NA		NA			NA
comp101565_c0_seq1	266		NA		NA			NA
comp101568_c0_seq1	293		NA		NA			NA
comp101569_c0_seq2	506		NA		NA			NA
comp10156_c0_seq1	229	gi|478493040|ref|XP_004420876.1|PREDICTED: retinal-specific ATP-binding cassette transporter [Ceratotherium simum simum]	1.50097e-32	sp|O35600|ABCA4_MOUSE	3e-33	Retinal-specific ATP-binding cassette transporter OS=Mus musculus GN=Abca4 PE=2 SV=1	KOG0059	3e-32	Lipid exporter ABCA1 and related proteins, ABC superfamily		GO:0005887;GO:0045494;GO:0050896;GO:0006649;GO:0007601;GO:0004012;GO:0042626;GO:0055085;GO:0006200;GO:0005524	integral component of plasma membrane|photoreceptor cell maintenance|response to stimulus|phospholipid transfer to membrane|visual perception|phospholipid-translocating ATPase activity|ATPase activity, coupled to transmembrane movement of substances|transmembrane transport|ATP catabolic process|ATP binding
comp101570_c0_seq1	380		NA	sp|Q80YS9|SGK71_MOUSE	3e-17	Probable inactive protein kinase-like protein SgK071 homolog OS=Mus musculus GN=Sgk071 PE=2 SV=3		NA
comp101572_c0_seq1	277		NA		NA			NA
comp101573_c0_seq1	275		NA		NA			NA
comp101574_c0_seq1	279		NA		NA			NA
comp101576_c0_seq1	599		NA	sp|P31792|POL_FENV1	1e-16	Pol polyprotein (Fragment) OS=Feline endogenous virus ECE1 GN=pol PE=3 SV=1		NA
comp101577_c0_seq1	206		NA		NA			NA
comp101578_c0_seq1	468		NA		NA			NA
comp101579_c0_seq1	450		NA		NA			NA
comp101580_c0_seq1	321		NA		NA			NA
comp101581_c0_seq1	670		NA	sp|P62242|RS8_MOUSE	6e-86	40S ribosomal protein S8 OS=Mus musculus GN=Rps8 PE=2 SV=2	KOG3283	2e-86	40S ribosomal protein S8	ko03010, Ribosome;
comp101582_c0_seq1	252		NA	sp|Q9BXT6|M10L1_HUMAN	2e-14	Putative helicase Mov10l1 OS=Homo sapiens GN=MOV10L1 PE=1 SV=1		NA
comp101583_c0_seq1	473		NA	sp|P35228|NOS2_HUMAN	3e-60	Nitric oxide synthase, inducible OS=Homo sapiens GN=NOS2 PE=1 SV=2	KOG1158	1e-60	NADP/FAD dependent oxidoreductase
comp101583_c1_seq1	533		NA	sp|O62699|NOS2_CANFA	3e-07	Nitric oxide synthase, inducible OS=Canis familiaris GN=NOS2 PE=2 SV=2	KOG1158	1e-06	NADP/FAD dependent oxidoreductase
comp101584_c0_seq1	522		NA		NA			NA
comp101585_c0_seq1	215		NA		NA			NA
comp101587_c0_seq1	226		NA		NA			NA
comp101588_c0_seq1	234		NA		NA			NA
comp101589_c0_seq1	224		NA		NA			NA
comp101590_c0_seq1	666		NA		NA			NA
comp101591_c0_seq2	519		NA		NA			NA
comp101592_c0_seq2	259		NA	sp|Q9ERZ6|FIGN_MOUSE	4e-20	Fidgetin OS=Mus musculus GN=Fign PE=1 SV=1	KOG0740	4e-11	AAA+-type ATPase
comp101594_c0_seq2	334		NA		NA			NA
comp101596_c0_seq1	269		NA		NA			NA
comp101598_c0_seq1	237		NA		NA			NA
comp101599_c0_seq1	335		NA		NA			NA
comp10159_c0_seq1	423		NA		NA			NA
comp101600_c0_seq1	266		NA		NA			NA
comp101601_c0_seq1	223		NA		NA			NA
comp101602_c0_seq1	216		NA		NA			NA
comp101603_c0_seq1	469		NA		NA			NA
comp101604_c0_seq1	551		NA		NA			NA
comp101605_c1_seq1	261		NA		NA			NA
comp101606_c0_seq1	396		NA		NA			NA
comp101607_c0_seq1	446		NA		NA			NA
comp101608_c0_seq1	285		NA		NA			NA
comp101609_c0_seq1	605		NA		NA			NA
comp10160_c0_seq1	296		NA		NA			NA
comp101611_c0_seq1	356		NA		NA			NA
comp101614_c0_seq1	211		NA		NA			NA
comp101616_c0_seq1	317		NA		NA			NA
comp101617_c0_seq1	537		NA		NA			NA
comp101618_c0_seq1	613		NA		NA			NA
comp101619_c0_seq1	315		NA		NA			NA
comp101620_c0_seq1	635		NA		NA			NA
comp101621_c0_seq1	207		NA		NA			NA
comp101622_c0_seq1	326		NA		NA			NA
comp101623_c0_seq1	335		NA		NA			NA
comp101624_c0_seq1	345		NA		NA			NA
comp101625_c0_seq2	291		NA		NA			NA
comp101626_c0_seq1	237		NA		NA			NA
comp101627_c0_seq1	689		NA		NA			NA
comp101629_c0_seq1	255		NA		NA			NA
comp101630_c0_seq1	558		NA		NA			NA
comp101631_c0_seq1	718		NA		NA			NA
comp101632_c0_seq1	792		NA		NA			NA
comp101633_c0_seq1	274		NA		NA			NA
comp101634_c0_seq1	842		NA		NA			NA
comp101635_c0_seq1	539		NA		NA			NA
comp101636_c0_seq1	477		NA		NA			NA
comp101637_c0_seq1	288		NA		NA			NA
comp101638_c0_seq1	593		NA		NA			NA
comp101639_c0_seq1	229		NA		NA			NA
comp10163_c0_seq1	217		NA		NA			NA
comp101640_c0_seq1	440		NA		NA			NA
comp101641_c0_seq1	364		NA		NA			NA
comp101642_c0_seq1	395		NA		NA			NA
comp101643_c0_seq1	224		NA		NA			NA
comp101644_c0_seq2	405		NA		NA			NA
comp101645_c0_seq1	367		NA		NA			NA
comp101646_c0_seq1	374		NA		NA			NA
comp101648_c0_seq1	561		NA		NA			NA
comp101649_c0_seq1	423		NA		NA			NA
comp10164_c0_seq1	210		NA		NA			NA
comp101653_c0_seq1	212		NA		NA			NA
comp101654_c0_seq1	485		NA		NA			NA
comp101655_c0_seq1	425		NA		NA			NA
comp101655_c1_seq1	278		NA		NA			NA
comp101656_c0_seq1	383		NA	sp|P03972|MIS_BOVIN	5e-54	Muellerian-inhibiting factor OS=Bos taurus GN=AMH PE=1 SV=1	KOG3900	1e-54	Transforming growth factor beta, bone morphogenetic protein and related proteins	ko04350, TGF-beta signaling pathway;ko04390, Hippo signaling pathway;ko04060, Cytokine-cytokine receptor interaction;
comp101657_c0_seq1	483		NA		NA			NA
comp101658_c0_seq1	501		NA		NA			NA
comp101659_c0_seq1	508		NA		NA			NA
comp101660_c0_seq1	419		NA		NA			NA
comp101661_c0_seq1	333		NA		NA			NA
comp101662_c0_seq1	449		NA		NA			NA
comp101663_c0_seq1	422		NA		NA			NA
comp101665_c0_seq1	442		NA		NA			NA
comp101666_c0_seq1	844		NA		NA			NA
comp101667_c0_seq1	391		NA		NA			NA
comp101668_c0_seq1	304		NA		NA			NA
comp101669_c0_seq1	268		NA		NA			NA
comp101671_c0_seq1	472		NA		NA			NA
comp101672_c0_seq1	334		NA		NA			NA
comp101673_c0_seq1	317		NA		NA			NA
comp101674_c0_seq1	347		NA		NA			NA
comp101675_c0_seq1	344		NA	sp|P21927|CHLE_RABIT	3e-43	Cholinesterase OS=Oryctolagus cuniculus GN=BCHE PE=2 SV=1	KOG4389	1e-42	Acetylcholinesterase/Butyrylcholinesterase
comp101676_c0_seq1	288		NA		NA			NA
comp101677_c0_seq1	214		NA		NA			NA
comp101679_c0_seq2	527		NA		NA			NA
comp101681_c0_seq1	310		NA		NA			NA
comp101683_c0_seq1	208		NA		NA			NA
comp101684_c0_seq1	402		NA		NA			NA
comp101685_c0_seq1	567		NA		NA			NA
comp101686_c0_seq1	404		NA		NA			NA
comp101687_c0_seq1	539		NA		NA			NA
comp101688_c0_seq1	453		NA		NA			NA
comp101691_c0_seq1	386		NA		NA			NA
comp101692_c0_seq1	381		NA		NA			NA
comp101693_c0_seq1	423		NA		NA			NA
comp101695_c0_seq1	730		NA		NA			NA
comp101696_c0_seq2	256		NA		NA			NA
comp101699_c0_seq1	441		NA	sp|O15194|CTDSL_HUMAN	4e-57	CTD small phosphatase-like protein OS=Homo sapiens GN=CTDSPL PE=1 SV=2	KOG1605	1e-57	TFIIF-interacting CTD phosphatase, including NLI-interacting factor (involved in RNA polymerase II regulation)
comp10169_c0_seq1	307		NA		NA			NA
comp101700_c0_seq1	271		NA		NA			NA
comp101701_c0_seq1	249		NA	sp|O46503|ST1C2_RABIT	1e-12	Sulfotransferase 1C2 OS=Oryctolagus cuniculus GN=SULT1C2 PE=1 SV=1	KOG1584	1e-09	Sulfotransferase
comp101702_c0_seq2	431		NA		NA			NA
comp101703_c0_seq1	700		NA		NA			NA
comp101704_c0_seq1	226		NA		NA			NA
comp101705_c0_seq1	202		NA		NA			NA
comp101707_c0_seq1	451		NA		NA			NA
comp101708_c0_seq1	335		NA		NA			NA
comp101709_c0_seq1	233		NA		NA			NA
comp101710_c0_seq1	221		NA		NA			NA
comp101711_c0_seq1	473		NA		NA			NA
comp101712_c0_seq1	620		NA		NA			NA
comp101713_c0_seq1	331		NA		NA			NA
comp101714_c0_seq1	367		NA		NA			NA
comp101715_c0_seq1	359		NA		NA			NA
comp101718_c0_seq1	363		NA		NA			NA
comp101719_c0_seq1	290		NA		NA			NA
comp10171_c0_seq1	203		NA		NA			NA
comp101721_c0_seq1	208		NA		NA			NA
comp101722_c0_seq1	234		NA		NA			NA
comp101723_c0_seq1	279		NA		NA			NA
comp101724_c0_seq1	449		NA		NA			NA
comp101725_c0_seq1	375		NA		NA			NA
comp101726_c0_seq1	432		NA		NA			NA
comp101727_c0_seq1	394		NA		NA			NA
comp101729_c0_seq1	269		NA		NA			NA
comp10172_c0_seq1	292		NA		NA			NA
comp101730_c0_seq1	286		NA		NA			NA
comp101731_c0_seq1	457		NA		NA			NA
comp101732_c0_seq1	427		NA		NA			NA
comp101733_c0_seq1	553		NA		NA			NA
comp101734_c0_seq1	368		NA		NA			NA
comp101735_c0_seq1	260		NA		NA			NA
comp101736_c0_seq2	615		NA		NA			NA
comp101739_c0_seq1	489		NA		NA			NA
comp101740_c0_seq1	528		NA		NA			NA
comp101741_c0_seq1	660		NA	sp|Q9P2H5|UBP35_HUMAN	1e-29	Ubiquitin carboxyl-terminal hydrolase 35 OS=Homo sapiens GN=USP35 PE=1 SV=3		NA
comp101742_c0_seq1	364		NA		NA			NA
comp101744_c0_seq1	399		NA		NA			NA		ko04141, Protein processing in endoplasmic reticulum;
comp101746_c0_seq1	366		NA		NA			NA
comp101747_c0_seq1	637		NA		NA			NA
comp101748_c0_seq1	348		NA		NA			NA
comp101749_c0_seq1	206		NA		NA			NA
comp101750_c0_seq1	532		NA		NA			NA
comp101751_c0_seq2	303		NA		NA			NA
comp101752_c0_seq1	349		NA		NA			NA
comp101753_c0_seq1	390		NA	sp|O00370|LORF2_HUMAN	9e-07	LINE-1 retrotransposable element ORF2 protein OS=Homo sapiens PE=1 SV=1		NA
comp101754_c0_seq1	318		NA		NA			NA
comp101755_c0_seq1	419		NA		NA			NA
comp101756_c0_seq1	226		NA	sp|O08962|KCNH2_RAT	8e-40	Potassium voltage-gated channel subfamily H member 2 OS=Rattus norvegicus GN=Kcnh2 PE=1 SV=1	KOG0498	2e-40	K+-channel ERG and related proteins, contain PAS/PAC sensor domain
comp101757_c0_seq1	454		NA		NA			NA
comp101758_c0_seq1	286		NA		NA			NA
comp101759_c0_seq1	391		NA		NA			NA
comp10175_c0_seq1	336		NA		NA			NA
comp101760_c0_seq1	416		NA		NA			NA
comp101761_c0_seq1	338		NA		NA			NA
comp101762_c0_seq1	1262		NA	sp|Q6DDT1|INO1B_XENLA	7e-137	Inositol-3-phosphate synthase 1-B OS=Xenopus laevis GN=isyna1-b PE=2 SV=2	KOG0693	6e-136	Myo-inositol-1-phosphate synthase	ko00521, Streptomycin biosynthesis;ko00562, Inositol phosphate metabolism;
comp101763_c0_seq1	584		NA		NA			NA
comp101764_c0_seq1	230		NA		NA			NA
comp101765_c0_seq2	647		NA		NA			NA
comp101766_c0_seq1	590		NA		NA			NA
comp101767_c0_seq1	287		NA		NA			NA
comp101768_c0_seq1	517		NA		NA			NA
comp101769_c0_seq1	639		NA		NA			NA
comp101770_c0_seq1	237		NA		NA			NA
comp101771_c0_seq1	365		NA		NA			NA
comp101771_c1_seq1	553		NA		NA			NA
comp101772_c0_seq1	375		NA		NA			NA
comp101773_c0_seq1	228		NA		NA			NA
comp101774_c0_seq1	534		NA		NA			NA
comp101775_c0_seq1	417		NA		NA			NA
comp101777_c0_seq1	236		NA		NA			NA
comp101778_c0_seq1	290		NA		NA			NA
comp101779_c0_seq1	519		NA		NA			NA
comp10177_c0_seq1	226		NA		NA			NA
comp101780_c0_seq1	369		NA		NA			NA
comp101781_c0_seq2	458		NA		NA			NA
comp101782_c0_seq1	339		NA	sp|Q32KN0|ZN572_BOVIN	1e-06	Zinc finger protein 572 OS=Bos taurus GN=ZNF572 PE=2 SV=1	KOG1721	3e-06	FOG: Zn-finger
comp101783_c0_seq1	449		NA		NA			NA
comp101784_c0_seq2	556		NA	sp|Q6UW01|CBLN3_HUMAN	1e-54	Cerebellin-3 OS=Homo sapiens GN=CBLN3 PE=1 SV=1		NA
comp101785_c0_seq1	472		NA		NA			NA
comp101786_c0_seq1	372		NA	sp|Q5JPB2|ZN831_HUMAN	2e-16	Zinc finger protein 831 OS=Homo sapiens GN=ZNF831 PE=2 SV=4	KOG1721	4e-17	FOG: Zn-finger
comp101787_c0_seq1	771		NA		NA			NA
comp101788_c0_seq1	679		NA		NA			NA
comp101789_c0_seq1	213		NA		NA			NA
comp10178_c0_seq1	243		NA		NA			NA
comp101790_c0_seq1	253		NA		NA			NA
comp101791_c0_seq1	263		NA		NA			NA
comp101792_c0_seq1	625		NA		NA			NA
comp101793_c0_seq1	524		NA		NA			NA
comp101794_c0_seq1	301		NA		NA			NA
comp101795_c0_seq1	577		NA		NA			NA
comp101796_c0_seq1	553		NA		NA			NA
comp101797_c0_seq1	596		NA		NA			NA
comp101798_c0_seq1	354		NA		NA			NA
comp10179_c0_seq1	206	gi|440911933|gb|ELR61551.1|hypothetical protein M91_14419, partial [Bos mutus]	4.04266e-14	sp|O00370|LORF2_HUMAN	3e-12	LINE-1 retrotransposable element ORF2 protein OS=Homo sapiens PE=1 SV=1		NA
comp101800_c0_seq1	283		NA		NA			NA
comp101801_c0_seq1	375		NA		NA			NA
comp101802_c0_seq1	289		NA		NA			NA
comp101803_c0_seq1	230		NA		NA			NA
comp101804_c0_seq1	304		NA		NA			NA
comp101805_c0_seq1	389		NA		NA			NA
comp101806_c0_seq1	228		NA		NA			NA
comp101807_c0_seq1	293		NA		NA			NA
comp101808_c0_seq1	1173		NA		NA			NA
comp101812_c0_seq1	515		NA		NA			NA
comp101814_c0_seq1	236		NA		NA			NA
comp101815_c0_seq1	247		NA		NA			NA
comp101816_c0_seq1	442		NA		NA			NA
comp101817_c0_seq1	239		NA		NA			NA
comp101818_c0_seq1	233		NA		NA			NA
comp101819_c0_seq1	349		NA		NA			NA
comp10181_c0_seq1	326		NA		NA			NA
comp101820_c0_seq1	262		NA		NA			NA
comp101821_c0_seq1	230		NA		NA			NA
comp101823_c0_seq1	370		NA		NA			NA
comp101824_c0_seq1	425		NA		NA			NA
comp101825_c0_seq1	428		NA		NA			NA
comp101826_c0_seq1	508		NA		NA			NA
comp101827_c0_seq1	592		NA		NA			NA
comp101828_c0_seq1	613		NA		NA			NA
comp101829_c0_seq1	485		NA		NA			NA
comp10182_c0_seq1	305		NA		NA			NA
comp101831_c0_seq1	601		NA		NA			NA
comp101832_c0_seq1	208		NA		NA			NA
comp101833_c0_seq1	364		NA	sp|O00370|LORF2_HUMAN	2e-17	LINE-1 retrotransposable element ORF2 protein OS=Homo sapiens PE=1 SV=1		NA
comp101834_c0_seq1	432		NA		NA			NA
comp101835_c0_seq1	230		NA		NA			NA
comp101836_c0_seq1	647		NA	sp|Q866F4|ADCYA_RABIT	1e-114	Adenylate cyclase type 10 OS=Oryctolagus cuniculus GN=ADCY10 PE=2 SV=1		NA
comp101837_c0_seq1	311		NA		NA			NA
comp101838_c0_seq1	481		NA		NA			NA
comp101839_c0_seq1	240		NA		NA			NA
comp10183_c0_seq1	208		NA		NA			NA
comp101840_c0_seq1	418		NA		NA			NA
comp101841_c0_seq2	331		NA		NA			NA
comp101842_c0_seq1	938		NA	sp|Q96PJ5|FCRL4_HUMAN	5e-114	Fc receptor-like protein 4 OS=Homo sapiens GN=FCRL4 PE=1 SV=1	KOG0613	9e-11	Projectin/twitchin and related proteins
comp101843_c0_seq1	256		NA		NA			NA
comp101844_c0_seq1	318		NA		NA			NA
comp101846_c0_seq1	324		NA		NA			NA
comp101847_c0_seq1	610		NA		NA			NA
comp101848_c0_seq1	226		NA		NA			NA
comp101850_c0_seq1	284		NA		NA			NA
comp101852_c0_seq1	919		NA		NA			NA
comp101853_c0_seq1	253		NA		NA			NA
comp101853_c1_seq1	454		NA	sp|Q41142|PLDA1_RICCO	3e-47	Phospholipase D alpha 1 OS=Ricinus communis GN=PLD1 PE=1 SV=1	KOG1329	4e-46	Phospholipase D1
comp101855_c0_seq1	562		NA		NA			NA
comp101856_c0_seq1	493		NA		NA			NA
comp101857_c0_seq1	1046		NA		NA			NA
comp101859_c0_seq1	281		NA		NA			NA
comp10185_c0_seq1	355		NA		NA			NA
comp101861_c0_seq1	335		NA		NA			NA
comp101862_c0_seq1	266		NA		NA			NA
comp101863_c0_seq1	286		NA		NA			NA
comp101865_c0_seq1	215		NA		NA			NA
comp101866_c0_seq1	225		NA		NA			NA
comp101867_c0_seq1	285		NA	sp|Q5IJ48|CRUM2_HUMAN	2e-39	Protein crumbs homolog 2 OS=Homo sapiens GN=CRB2 PE=1 SV=2	KOG1217	1e-13	Fibrillins and related proteins containing Ca2+-binding EGF-like domains	ko04390, Hippo signaling pathway;ko04391, Hippo signaling pathway -fly;
comp101868_c0_seq1	209		NA		NA			NA
comp10186_c0_seq1	225		NA		NA			NA
comp101870_c0_seq1	391		NA		NA			NA
comp101871_c0_seq2	795		NA	sp|Q6ZUT9|DEN5B_HUMAN	1e-139	DENN domain-containing protein 5B OS=Homo sapiens GN=DENND5B PE=1 SV=2	KOG2080	4e-140	Uncharacterized conserved protein, contains DENN and RUN domains
comp101872_c0_seq1	571		NA		NA			NA
comp101873_c0_seq2	543		NA		NA			NA
comp101875_c0_seq1	565		NA		NA			NA
comp101876_c0_seq1	570		NA		NA			NA
comp101877_c0_seq1	276		NA		NA			NA
comp101878_c0_seq1	371		NA		NA			NA
comp101879_c0_seq1	574		NA		NA			NA
comp10187_c0_seq1	213		NA		NA			NA
comp101880_c0_seq1	345		NA		NA			NA
comp101881_c0_seq1	356		NA		NA			NA
comp101882_c0_seq1	699		NA		NA			NA
comp101884_c0_seq1	428		NA		NA			NA
comp101885_c0_seq1	476		NA		NA			NA
comp101886_c0_seq1	476		NA		NA			NA
comp101887_c0_seq1	584		NA		NA			NA
comp101888_c0_seq1	422		NA		NA			NA
comp101890_c0_seq1	349		NA		NA			NA
comp101892_c0_seq2	609		NA		NA			NA
comp101893_c0_seq1	338		NA		NA			NA
comp101895_c0_seq1	253		NA		NA			NA
comp101898_c0_seq1	238		NA		NA			NA
comp101899_c0_seq1	333		NA		NA			NA
comp101900_c0_seq1	218		NA		NA			NA
comp101901_c0_seq1	257		NA		NA			NA
comp101902_c0_seq1	1059		NA	sp|Q5JTD7|LRC73_HUMAN	3e-86	Leucine-rich repeat-containing protein 73 OS=Homo sapiens GN=LRRC73 PE=2 SV=1	KOG4308	3e-06	LRR-containing protein
comp101903_c0_seq1	578		NA		NA			NA
comp101904_c0_seq1	467		NA		NA			NA
comp101906_c0_seq1	645		NA		NA			NA
comp101907_c0_seq1	245		NA		NA			NA
comp101908_c0_seq1	325		NA		NA			NA
comp101909_c0_seq1	368		NA		NA			NA
comp10190_c0_seq1	249		NA		NA			NA
comp101910_c1_seq1	327		NA		NA			NA
comp101911_c0_seq1	490		NA	sp|Q99608|NECD_HUMAN	2e-26	Necdin OS=Homo sapiens GN=NDN PE=2 SV=1	KOG4562	5e-27	Uncharacterized conserved protein (tumor-rejection antigen MAGE in humans)
comp101914_c0_seq1	463		NA	sp|Q96KG7|MEG10_HUMAN	3e-55	Multiple epidermal growth factor-like domains protein 10 OS=Homo sapiens GN=MEGF10 PE=1 SV=1	KOG1218	1e-55	Proteins containing Ca2+-binding EGF-like domains
comp101915_c0_seq1	227		NA		NA			NA
comp101916_c0_seq1	324		NA	sp|Q2KIY0|COMD6_BOVIN	2e-07	COMM domain-containing protein 6 OS=Bos taurus GN=COMMD6 PE=3 SV=1		NA
comp101917_c0_seq1	667		NA		NA			NA
comp101918_c0_seq1	484		NA		NA			NA
comp101919_c0_seq1	270		NA		NA			NA
comp10191_c0_seq1	256		NA		NA			NA
comp101920_c0_seq1	463		NA		NA			NA
comp101920_c1_seq1	364		NA		NA			NA
comp101922_c0_seq1	443		NA		NA			NA
comp101923_c0_seq1	267		NA		NA			NA
comp101924_c0_seq1	652		NA		NA			NA
comp101925_c0_seq1	220		NA		NA			NA
comp101927_c0_seq1	734		NA		NA			NA
comp101928_c0_seq1	403		NA		NA			NA
comp101929_c0_seq1	325		NA		NA			NA
comp101930_c0_seq1	218		NA		NA			NA
comp101931_c0_seq1	287		NA		NA			NA
comp101932_c0_seq1	261		NA		NA			NA
comp101933_c0_seq1	247		NA	sp|P17735|ATTY_HUMAN	1e-24	Tyrosine aminotransferase OS=Homo sapiens GN=TAT PE=1 SV=1	KOG0259	3e-25	Tyrosine aminotransferase	ko00270, Cysteine and methionine metabolism;ko00350, Tyrosine metabolism;ko00360, Phenylalanine metabolism;ko00400, Phenylalanine, tyrosine and tryptophan biosynthesis;ko00401, Novobiocin biosynthesis;ko00950, Isoquinoline alkaloid biosynthesis;ko00960, Tropane, piperidine and pyridine alkaloid biosynthesis;ko00130, Ubiquinone and other terpenoid-quinone biosynthesis;ko01230, Biosynthesis of amin…
comp101934_c0_seq1	248		NA	sp|Q8IYE0|CC146_HUMAN	7e-33	Coiled-coil domain-containing protein 146 OS=Homo sapiens GN=CCDC146 PE=2 SV=2		NA
comp101935_c0_seq1	467		NA		NA			NA
comp101938_c0_seq1	294		NA		NA			NA
comp101942_c0_seq2	663		NA	sp|Q9UMQ6|CAN11_HUMAN	6e-105	Calpain-11 OS=Homo sapiens GN=CAPN11 PE=1 SV=2	KOG0045	2e-105	Cytosolic Ca2+-dependent cysteine protease (calpain), large subunit (EF-Hand protein superfamily)
comp101943_c0_seq1	648		NA		NA			NA
comp101944_c0_seq1	209		NA		NA			NA
comp101945_c0_seq1	202		NA		NA			NA
comp101948_c0_seq1	516		NA		NA			NA
comp101949_c0_seq1	346		NA		NA			NA
comp10194_c0_seq1	235		NA		NA			NA
comp101950_c0_seq2	459		NA		NA			NA
comp101951_c0_seq1	333		NA		NA			NA
comp101952_c0_seq1	240		NA		NA			NA
comp101953_c0_seq1	314		NA		NA			NA
comp101954_c0_seq1	385		NA		NA			NA
comp101955_c0_seq1	514		NA		NA			NA
comp101957_c0_seq1	331		NA		NA			NA
comp101958_c0_seq1	681		NA		NA			NA
comp101959_c0_seq1	956		NA		NA			NA
comp101960_c0_seq1	238		NA		NA			NA
comp101961_c0_seq1	288		NA		NA			NA
comp101962_c0_seq1	403		NA	sp|P27120|DCOR1_XENLA	3e-20	Ornithine decarboxylase 1 OS=Xenopus laevis GN=odc1-a PE=2 SV=1	KOG0622	3e-19	Ornithine decarboxylase
comp101963_c0_seq1	485		NA		NA			NA
comp101964_c0_seq1	660		NA		NA			NA
comp101965_c0_seq1	272		NA		NA			NA
comp101966_c0_seq1	231		NA		NA			NA
comp101967_c0_seq1	796		NA		NA			NA
comp101968_c0_seq1	249		NA		NA			NA
comp10196_c0_seq1	392		NA		NA			NA
comp101970_c0_seq1	302		NA		NA			NA
comp101971_c0_seq1	584		NA	sp|Q9UPZ6|THS7A_HUMAN	2e-111	Thrombospondin type-1 domain-containing protein 7A OS=Homo sapiens GN=THSD7A PE=1 SV=4	KOG3538	7e-112	Disintegrin metalloproteinases with thrombospondin repeats
comp101973_c0_seq1	328		NA		NA			NA
comp101976_c0_seq1	371		NA		NA			NA
comp101977_c0_seq1	512		NA		NA			NA
comp101979_c0_seq1	293		NA		NA			NA
comp10197_c0_seq1	290		NA		NA			NA
comp101980_c0_seq1	286		NA		NA			NA
comp101981_c0_seq1	345		NA		NA			NA
comp101982_c0_seq1	254		NA		NA			NA
comp101983_c0_seq1	639		NA		NA			NA
comp101984_c0_seq1	211		NA		NA			NA
comp101985_c0_seq1	642		NA		NA			NA
comp101986_c0_seq1	430		NA		NA			NA
comp101987_c0_seq1	504		NA		NA			NA
comp101988_c0_seq1	243		NA		NA			NA
comp101989_c0_seq1	595		NA		NA			NA
comp10198_c0_seq2	258		NA		NA			NA
comp101990_c0_seq1	363		NA		NA			NA
comp101993_c0_seq1	453		NA		NA			NA
comp101995_c0_seq1	596		NA	sp|Q86UP3|ZFHX4_HUMAN	1e-63	Zinc finger homeobox protein 4 OS=Homo sapiens GN=ZFHX4 PE=1 SV=1	KOG1146	3e-64	Homeobox protein
comp101996_c0_seq1	244		NA	sp|Q9Y6A5|TACC3_HUMAN	5e-08	Transforming acidic coiled-coil-containing protein 3 OS=Homo sapiens GN=TACC3 PE=1 SV=1		NA
comp101997_c0_seq1	236		NA		NA			NA
comp101998_c0_seq1	543		NA		NA			NA
comp101999_c0_seq2	451		NA	sp|Q9UQ52|CNTN6_HUMAN	1e-60	Contactin-6 OS=Homo sapiens GN=CNTN6 PE=1 SV=1	KOG3513	4e-61	Neural cell adhesion molecule L1
comp102000_c0_seq1	234		NA		NA			NA
comp102001_c0_seq1	670		NA		NA			NA
comp102002_c0_seq1	533		NA		NA			NA
comp102003_c0_seq1	269		NA		NA			NA
comp102004_c0_seq1	322		NA		NA			NA
comp102005_c0_seq1	374		NA		NA			NA
comp102008_c0_seq1	340		NA		NA			NA
comp102009_c0_seq1	506		NA		NA			NA
comp102010_c0_seq1	331		NA		NA			NA
comp102011_c0_seq1	284		NA		NA			NA
comp102014_c0_seq1	373		NA		NA			NA
comp102015_c0_seq1	602		NA		NA			NA
comp102016_c0_seq1	554		NA		NA			NA
comp102020_c0_seq1	586		NA		NA			NA
comp102021_c0_seq1	384		NA		NA			NA
comp102022_c0_seq1	308		NA		NA			NA
comp102023_c0_seq1	347		NA		NA			NA
comp102024_c0_seq1	359		NA	sp|Q6XD76|ASCL4_HUMAN	3e-17	Achaete-scute homolog 4 OS=Homo sapiens GN=ASCL4 PE=2 SV=1	KOG4029	8e-18	Transcription factor HAND2/Transcription factor TAL1/TAL2/LYL1
comp102025_c0_seq1	540		NA		NA			NA
comp102026_c0_seq1	282		NA		NA			NA
comp102028_c0_seq1	472		NA		NA			NA
comp10202_c0_seq1	210	gi|291414495|ref|XP_002723497.1|PREDICTED: GL12416-like [Oryctolagus cuniculus]	1.05554e-30	sp|P18288|TBAT_ONCMY	6e-27	Tubulin alpha chain, testis-specific OS=Oncorhynchus mykiss PE=2 SV=1	KOG1376	2e-27	Alpha tubulin		GO:0051258;GO:0005881;GO:0006184;GO:0007017;GO:0003924;GO:0005200;GO:0005525	protein polymerization|cytoplasmic microtubule|GTP catabolic process|microtubule-based process|GTPase activity|structural constituent of cytoskeleton|GTP binding
comp102030_c0_seq1	240		NA		NA			NA
comp102032_c0_seq1	349		NA		NA			NA
comp102033_c0_seq1	307		NA		NA			NA
comp102034_c0_seq1	592		NA	sp|Q4KLI1|ZKSC1_RAT	3e-28	Zinc finger protein with KRAB and SCAN domains 1 OS=Rattus norvegicus GN=Zkscan1 PE=2 SV=1	KOG1721	1e-67	FOG: Zn-finger
comp102035_c0_seq1	731		NA		NA			NA
comp102036_c0_seq1	264		NA		NA			NA
comp102037_c0_seq1	745		NA		NA			NA
comp102038_c0_seq1	334		NA		NA			NA
comp102041_c0_seq1	248		NA	sp|E9Q4S1|PDE8B_MOUSE	9e-15	High affinity cAMP-specific and IBMX-insensitive 3',5'-cyclic phosphodiesterase 8B OS=Mus musculus GN=Pde8b PE=2 SV=1	KOG1229	2e-15	3'5'-cyclic nucleotide phosphodiesterases
comp102042_c0_seq1	356		NA		NA			NA
comp102043_c0_seq1	222		NA		NA			NA
comp102044_c0_seq1	242		NA		NA			NA
comp102045_c0_seq1	389		NA		NA			NA
comp102046_c0_seq1	655		NA		NA			NA
comp102047_c0_seq1	551		NA		NA			NA
comp102048_c0_seq1	222		NA		NA			NA
comp102049_c0_seq1	340		NA		NA			NA
comp10204_c0_seq1	253		NA		NA			NA
comp102050_c0_seq1	222		NA		NA			NA
comp102051_c0_seq1	371		NA		NA			NA
comp102052_c0_seq1	277		NA		NA			NA
comp102053_c0_seq1	204		NA		NA			NA
comp102055_c0_seq1	359		NA		NA			NA
comp102056_c0_seq1	522		NA		NA			NA
comp102057_c0_seq1	308		NA		NA			NA
comp102058_c0_seq1	383		NA		NA			NA
comp102059_c0_seq1	224		NA		NA			NA
comp10205_c0_seq1	326		NA		NA			NA
comp102060_c0_seq1	320		NA		NA			NA
comp102061_c0_seq1	327		NA	sp|Q91WG0|EST2C_MOUSE	1e-13	Acylcarnitine hydrolase OS=Mus musculus GN=Ces2c PE=1 SV=1	KOG1516	3e-13	Carboxylesterase and related proteins	ko00983, Drug metabolism - other enzymes;
comp102062_c0_seq1	327		NA		NA			NA
comp102063_c0_seq1	801		NA		NA			NA
comp102064_c0_seq1	233		NA		NA			NA
comp102065_c0_seq1	453		NA		NA			NA
comp102066_c0_seq1	282		NA		NA			NA
comp102067_c0_seq1	497		NA		NA			NA
comp102068_c0_seq1	349		NA		NA			NA
comp102069_c0_seq1	418		NA		NA			NA
comp10206_c0_seq1	346		NA		NA			NA
comp102070_c0_seq1	319		NA		NA			NA
comp102071_c0_seq1	229		NA		NA			NA
comp102072_c0_seq1	458		NA	sp|P31792|POL_FENV1	2e-06	Pol polyprotein (Fragment) OS=Feline endogenous virus ECE1 GN=pol PE=3 SV=1		NA
comp102073_c0_seq1	608		NA		NA			NA
comp102074_c0_seq1	248		NA		NA			NA
comp102075_c0_seq1	268		NA		NA			NA
comp102077_c0_seq1	330		NA		NA			NA
comp102078_c0_seq2	640		NA		NA			NA
comp102079_c0_seq1	245		NA		NA			NA
comp102080_c0_seq1	350		NA		NA			NA
comp102081_c0_seq1	539		NA		NA			NA
comp102082_c0_seq1	442		NA		NA			NA
comp102083_c0_seq1	317		NA	sp|Q80TC6|ZSWM5_MOUSE	1e-36	Zinc finger SWIM domain-containing protein 5 OS=Mus musculus GN=Zswim5 PE=2 SV=2	KOG3615	4e-35	Uncharacterized conserved protein
comp102085_c0_seq2	460		NA		NA			NA
comp102086_c0_seq1	299		NA		NA			NA
comp102088_c0_seq1	246		NA		NA			NA
comp102089_c0_seq1	389		NA		NA			NA
comp10208_c0_seq1	224		NA		NA			NA
comp102090_c0_seq1	301		NA		NA			NA
comp102091_c0_seq1	218		NA		NA			NA
comp102092_c0_seq1	219		NA		NA			NA
comp102093_c0_seq1	594		NA		NA			NA
comp102095_c0_seq1	936		NA		NA			NA
comp102096_c0_seq1	581		NA		NA			NA
comp102097_c0_seq1	406		NA		NA			NA
comp102097_c1_seq1	268		NA		NA			NA
comp102098_c0_seq1	502		NA		NA			NA
comp102100_c0_seq1	246		NA		NA			NA
comp102101_c0_seq1	588		NA		NA			NA
comp102102_c0_seq1	208		NA		NA			NA
comp102103_c0_seq1	363		NA	sp|Q8BYN5|FSD1L_MOUSE	2e-36	FSD1-like protein OS=Mus musculus GN=Fsd1l PE=2 SV=2	KOG2177	4e-38	Predicted E3 ubiquitin ligase
comp102105_c0_seq1	473		NA		NA			NA
comp102107_c0_seq2	1301		NA		NA			NA
comp102108_c0_seq1	205		NA		NA			NA
comp102109_c0_seq1	331		NA		NA			NA
comp10210_c0_seq1	288		NA		NA			NA
comp102110_c0_seq1	515		NA		NA			NA
comp102112_c0_seq1	250		NA		NA			NA
comp102113_c0_seq1	490		NA		NA			NA
comp102114_c0_seq1	472		NA		NA			NA
comp102115_c0_seq1	513		NA		NA			NA
comp102117_c0_seq1	223		NA		NA			NA
comp102118_c0_seq1	354		NA		NA			NA
comp102119_c0_seq1	250		NA		NA			NA
comp10211_c0_seq1	407	gi|565479286|ref|XP_006297283.1|hypothetical protein CARUB_v10013298mg, partial [Capsella rubella] >gi|482565992|gb|EOA30181.1| hypothetical protein CARUB_v10013298mg, partial [Capsella rubella]	3.77842e-32	sp|P55217|METB_ARATH	1e-33	Cystathionine gamma-synthase, chloroplastic OS=Arabidopsis thaliana GN=CGS1 PE=2 SV=3	KOG0053	3e-34	Cystathionine beta-lyases/cystathionine gamma-synthases		GO:0030170;GO:0003962;GO:0001887;GO:0009086;GO:0006730;GO:0009570;GO:0016829	pyridoxal phosphate binding|cystathionine gamma-synthase activity|selenium compound metabolic process|methionine biosynthetic process|one-carbon metabolic process|chloroplast stroma|lyase activity
comp102122_c0_seq1	437		NA		NA			NA
comp102124_c0_seq1	229		NA		NA			NA
comp102125_c0_seq1	534		NA		NA			NA
comp102126_c0_seq1	283		NA		NA			NA
comp102127_c0_seq2	384		NA		NA			NA
comp102128_c0_seq1	426		NA		NA			NA
comp10212_c0_seq1	294		NA		NA			NA
comp102130_c0_seq1	308		NA		NA			NA
comp102131_c0_seq1	313		NA		NA			NA
comp102133_c0_seq1	527		NA		NA			NA
comp102134_c0_seq1	302		NA		NA			NA
comp102135_c0_seq1	388		NA		NA			NA
comp102138_c0_seq1	635		NA		NA			NA
comp102139_c0_seq1	391		NA		NA			NA
comp102140_c0_seq1	376		NA		NA			NA
comp102141_c0_seq1	261		NA		NA			NA
comp102142_c0_seq1	433		NA		NA			NA
comp102143_c0_seq1	401		NA		NA			NA
comp102144_c0_seq1	426		NA		NA			NA
comp102145_c0_seq1	363		NA		NA			NA
comp102148_c0_seq2	1094		NA		NA			NA
comp102149_c0_seq1	215		NA		NA			NA
comp10214_c0_seq1	441		NA		NA			NA
comp102151_c0_seq1	288		NA		NA			NA
comp102152_c0_seq1	213		NA		NA			NA
comp102153_c0_seq1	413		NA		NA			NA
comp102154_c0_seq1	1131		NA	sp|O94876|TMCC1_HUMAN	4e-32	Transmembrane and coiled-coil domains protein 1 OS=Homo sapiens GN=TMCC1 PE=1 SV=3	KOG3850	1e-32	Predicted membrane protein
comp102155_c0_seq1	233		NA		NA			NA
comp102156_c0_seq2	618		NA	sp|P63047|ST4A1_RAT	6e-15	Sulfotransferase 4A1 OS=Rattus norvegicus GN=Sult4a1 PE=2 SV=1	KOG1584	2e-15	Sulfotransferase
comp102157_c0_seq1	834		NA		NA			NA
comp102158_c0_seq1	253		NA		NA			NA
comp102160_c0_seq1	235		NA		NA			NA
comp102161_c0_seq1	321		NA		NA			NA
comp102162_c0_seq1	406		NA		NA			NA
comp102163_c0_seq2	440		NA		NA			NA
comp102164_c0_seq1	466		NA		NA			NA
comp102165_c0_seq1	220		NA		NA			NA
comp102166_c0_seq1	253		NA		NA			NA
comp102167_c0_seq1	258		NA		NA			NA
comp102168_c0_seq1	435		NA		NA			NA
comp102170_c0_seq1	231		NA		NA			NA
comp102171_c0_seq1	376		NA		NA			NA
comp102172_c0_seq1	625		NA		NA			NA
comp102174_c0_seq1	272		NA		NA			NA
comp102175_c0_seq1	291		NA		NA			NA
comp102176_c0_seq2	422		NA		NA			NA
comp102177_c0_seq1	933		NA	sp|Q9HC78|ZBT20_HUMAN	4e-177	Zinc finger and BTB domain-containing protein 20 OS=Homo sapiens GN=ZBTB20 PE=1 SV=3	KOG1721	1e-132	FOG: Zn-finger
comp102178_c0_seq1	816		NA		NA			NA
comp102179_c0_seq1	244		NA		NA			NA
comp10217_c0_seq1	289		NA		NA			NA
comp102180_c0_seq1	272		NA		NA			NA
comp102181_c0_seq1	286		NA		NA			NA
comp102182_c0_seq1	473		NA		NA			NA
comp102183_c0_seq1	329		NA		NA			NA
comp102184_c0_seq1	483		NA		NA			NA
comp102185_c0_seq2	451		NA		NA			NA
comp102186_c0_seq1	378		NA		NA			NA
comp102187_c0_seq1	231		NA		NA			NA
comp102189_c0_seq1	227		NA		NA			NA
comp102190_c0_seq2	613		NA		NA			NA
comp102191_c0_seq1	567		NA		NA			NA
comp102192_c0_seq1	260		NA		NA			NA
comp102193_c0_seq2	519		NA	sp|Q8VHN2|NMD3B_RAT	1e-83	Glutamate receptor ionotropic, NMDA 3B OS=Rattus norvegicus GN=Grin3b PE=1 SV=2	KOG1053	2e-73	Glutamate-gated NMDA-type ion channel receptor subunit GRIN2A and related subunits	ko04080, Neuroactive ligand-receptor interaction;ko05030, Cocaine addiction;ko05031, Amphetamine addiction;ko05033, Nicotine addiction;ko05034, Alcoholism;ko04724, Glutamatergic synapse;
comp102194_c0_seq1	767		NA		NA			NA
comp102195_c0_seq1	348		NA		NA			NA
comp102196_c0_seq1	402		NA		NA			NA
comp102197_c0_seq1	484		NA		NA			NA
comp102198_c0_seq1	639		NA	sp|B7ZBB8|PP13G_HUMAN	4e-42	Protein phosphatase 1 regulatory subunit 3G OS=Homo sapiens GN=PPP1R3G PE=3 SV=1	KOG3986	1e-42	Protein phosphatase, regulatory subunit PPP1R3C/D
comp102199_c0_seq1	498		NA		NA			NA
comp102200_c0_seq1	214		NA		NA			NA
comp102201_c0_seq1	471		NA	sp|P46690|GASA4_ARATH	2e-34	Gibberellin-regulated protein 4 OS=Arabidopsis thaliana GN=GASA4 PE=1 SV=2		NA
comp102202_c0_seq1	531		NA	sp|Q8WWW8|GAB3_HUMAN	5e-57	GRB2-associated-binding protein 3 OS=Homo sapiens GN=GAB3 PE=2 SV=1		NA
comp102203_c0_seq1	439		NA		NA			NA
comp102205_c0_seq1	271		NA		NA			NA
comp102206_c0_seq1	316		NA		NA			NA
comp102207_c0_seq1	242		NA		NA			NA
comp102208_c0_seq1	295		NA		NA			NA
comp102209_c0_seq1	716		NA		NA			NA
comp10220_c0_seq2	276		NA		NA			NA
comp102211_c0_seq1	293		NA		NA			NA
comp102212_c0_seq1	324		NA	sp|P11369|LORF2_MOUSE	2e-21	LINE-1 retrotransposable element ORF2 protein OS=Mus musculus GN=Pol PE=1 SV=2	KOG1075	4e-15	FOG: Reverse transcriptase
comp102213_c0_seq1	306		NA		NA			NA
comp102214_c0_seq1	467		NA		NA			NA
comp102215_c0_seq3	1091		NA		NA			NA
comp102216_c0_seq1	330		NA		NA			NA
comp102217_c0_seq2	345		NA		NA			NA
comp102218_c0_seq2	727		NA		NA			NA
comp102219_c0_seq1	424		NA		NA			NA
[truncated: 375,620+ more rows]
