# Supplementary material for: Solexa-Sequencing Based Transcriptome Study of Plaice Skin Phenotype in Rex Rabbits (Oryctolagus cuniculus)
Source: PLoS One. 2015 May 8;10(5):e0124583. doi: 10.1371/journal.pone.0124583 (PMC4425669; doi:10.1371/journal.pone.0124583)
Supplement: S2 File — Table A, The GO information about 99 known genes. Table B, The expression of differential expressed novel genes (four sheets). Table C, The pathway enrichment of genes. Table D, KEGG pathways of differentially expressed genes. (ZIP) [file pone.0124583.s002.zip]

Archive with 4 entries (4 files):
- Table_C.docx
- Table_D.xlsx
- Table_A.xlsx
- Table_B.xlsx
