# Supplementary material for: Solexa-Sequencing Based Transcriptome Study of Plaice Skin Phenotype in Rex Rabbits (Oryctolagus cuniculus)
Source: PLoS One. 2015 May 8;10(5):e0124583. doi: 10.1371/journal.pone.0124583 (PMC4425669; doi:10.1371/journal.pone.0124583)
Supplement: S2 File — Table A, The GO information about 99 known genes. Table B, The expression of differential expressed novel genes (four sheets). Table C, The pathway enrichment of genes. Table D, KEGG pathways of differentially expressed genes. (ZIP) [file pone.0124583.s002.zip › Table_D.xlsx]

## Sheet: The GO information of 99 known 
id	GO_ID	GO_term	Pathway_ID	Pathway_Des
comp191120_c0_seq2	GO:0000139;GO:0016266;GO:0006664;GO:0016021;GO:0005634;GO:0043687;GO:0047290	Golgi membrane|O-glycan processing|glycolipid metabolic process|integral component of membrane|nucleus|post-translational protein modification|(alpha-N-acetylneuraminyl-2,3-beta-galactosyl-1,3)-N-acetyl-galactosaminide 6-alpha-sialyltransferase activity	ko00604	Glycosphingolipid biosynthesis - ganglio series
comp203688_c2_seq1	GO:0000151;GO:0005515	ubiquitin ligase complex|protein binding
comp189657_c0_seq1	GO:0000155;GO:0023014;GO:0000160;GO:0016020;GO:0005739;GO:0005814	phosphorelay sensor kinase activity|signal transduction by phosphorylation|phosphorelay signal transduction system|membrane|mitochondrion|centriole
comp211481_c0_seq1	GO:0000184;GO:0006415;GO:0006413;GO:0005515;GO:0006414;GO:0033119;GO:0003735;GO:0019083;GO:0006614;GO:0003729;GO:0022627	nuclear-transcribed mRNA catabolic process, nonsense-mediated decay|translational termination|translational initiation|protein binding|translational elongation|negative regulation of RNA splicing|structural constituent of ribosome|viral transcription|SRP-dependent cotranslational protein targeting to membrane|mRNA binding|cytosolic small ribosomal subunit	ko03010	Ribosome
comp202831_c0_seq1	GO:0003677	DNA binding
comp204271_c0_seq2	GO:0003681;GO:0003690;GO:0000413;GO:0006457;GO:0005730;GO:0006364;GO:0003755;GO:0005819;GO:0005759;GO:0030684	bent DNA binding|double-stranded DNA binding|protein peptidyl-prolyl isomerization|protein folding|nucleolus|rRNA processing|peptidyl-prolyl cis-trans isomerase activity|spindle|mitochondrial matrix|preribosome
comp191054_c2_seq1	GO:0003723;GO:0005739;GO:0006401;GO:0004523;GO:0006264;GO:0000287;GO:0042803;GO:0005634	RNA binding|mitochondrion|RNA catabolic process|RNA-DNA hybrid ribonuclease activity|mitochondrial DNA replication|magnesium ion binding|protein homodimerization activity|nucleus	ko03030	DNA replication
comp191024_c1_seq1	GO:0003743;GO:0001731;GO:0005829;GO:0047485;GO:0016282;GO:0005852;GO:0033290;GO:0000785;GO:0016605;GO:0045947;GO:0000184	translation initiation factor activity|formation of translation preinitiation complex|cytosol|protein N-terminus binding|eukaryotic 43S preinitiation complex|eukaryotic translation initiation factor 3 complex|eukaryotic 48S preinitiation complex|chromatin|PML body|negative regulation of translational initiation|nuclear-transcribed mRNA catabolic process, nonsense-mediated decay	ko03013;ko05160	RNA transport| Hepatitis C
comp185062_c0_seq2	GO:0003831;GO:0003945;GO:0016021;GO:0032580;GO:0004461;GO:0018279;GO:0046872;GO:0043687;GO:0018146	beta-N-acetylglucosaminylglycopeptide beta-1,4-galactosyltransferase activity|N-acetyllactosamine synthase activity|integral component of membrane|Golgi cisterna membrane|lactose synthase activity|protein N-linked glycosylation via asparagine|metal ion binding|post-translational protein modification|keratan sulfate biosynthetic process
comp209338_c1_seq6	GO:0004252;GO:0006508	serine-type endopeptidase activity|proteolysis
comp211457_c0_seq5	GO:0004519;GO:0003964;GO:0006278;GO:0003723	endonuclease activity|RNA-directed DNA polymerase activity|RNA-dependent DNA replication|RNA binding
comp39128_c0_seq1	GO:0004519;GO:0003964;GO:0006278;GO:0003723	endonuclease activity|RNA-directed DNA polymerase activity|RNA-dependent DNA replication|RNA binding
comp149676_c0_seq1	GO:0004768;GO:0016021;GO:0055114;GO:0006636;GO:0020037;GO:0042761;GO:0005789;GO:0005506	stearoyl-CoA 9-desaturase activity|integral component of membrane|oxidation-reduction process|unsaturated fatty acid biosynthetic process|heme binding|very long-chain fatty acid biosynthetic process|endoplasmic reticulum membrane|iron ion binding	ko00592;ko01040;ko01212;ko03320	alpha-Linolenic acid metabolism| Biosynthesis of unsaturated fatty acids| Fatty acid metabolism| PPAR signaling pathway
comp204948_c0_seq2	GO:0004843;GO:0016579;GO:0005515;GO:0032228;GO:0006511;GO:0004221;GO:0001662	ubiquitin-specific protease activity|protein deubiquitination|protein binding|regulation of synaptic transmission, GABAergic|ubiquitin-dependent protein catabolic process|ubiquitin thiolesterase activity|behavioral fear response
comp187373_c0_seq1	GO:0004867;GO:0016525;GO:0010951;GO:0050769;GO:0005615;GO:0060770;GO:0042470;GO:0030162;GO:0031012;GO:0008283	serine-type endopeptidase inhibitor activity|negative regulation of angiogenesis|negative regulation of endopeptidase activity|positive regulation of neurogenesis|extracellular space|negative regulation of epithelial cell proliferation involved in prostate gland development|melanosome|regulation of proteolysis|extracellular matrix|cell proliferation
comp183714_c0_seq1	GO:0005148;GO:0016021;GO:0055114;GO:0006703;GO:0000253;GO:0004303;GO:0005789;GO:0006695;GO:0005886	prolactin receptor binding|integral component of membrane|oxidation-reduction process|estrogen biosynthetic process|3-keto sterol reductase activity|estradiol 17-beta-dehydrogenase activity|endoplasmic reticulum membrane|cholesterol biosynthetic process|plasma membrane	ko00100;ko00140;ko04913	Steroid biosynthesis| Steroid hormone biosynthesis| Ovarian Steroidogenesis
comp54869_c0_seq1	GO:0005198;GO:0005509	structural molecule activity|calcium ion binding
comp54896_c0_seq1	GO:0005198;GO:0005509	structural molecule activity|calcium ion binding
comp211553_c0_seq1	GO:0005198;GO:0045095	structural molecule activity|keratin filament
comp200356_c2_seq10	GO:0005507;GO:0016491;GO:0030168;GO:0055114	copper ion binding|oxidoreductase activity|platelet activation|oxidation-reduction process
comp208403_c3_seq1	GO:0005576	extracellular region
comp208225_c0_seq6	GO:0005576	extracellular region
comp169549_c0_seq1	GO:0005576;GO:0031225;GO:0005886;GO:0001775	extracellular region|anchored component of membrane|plasma membrane|cell activation
comp210023_c4_seq1	GO:0005615	extracellular space
comp206522_c0_seq1	GO:0005721;GO:0001940;GO:0042802;GO:0019899;GO:0005720;GO:0001939;GO:0005819;GO:0010369;GO:0005654;GO:0045892;GO:0003682	centromeric heterochromatin|male pronucleus|identical protein binding|enzyme binding|nuclear heterochromatin|female pronucleus|spindle|chromocenter|nucleoplasm|negative regulation of transcription, DNA-templated|chromatin binding
comp201410_c0_seq1	GO:0005730;GO:0051787;GO:0030433;GO:0005783	nucleolus|misfolded protein binding|ER-associated ubiquitin-dependent protein catabolic process|endoplasmic reticulum
comp181236_c0_seq1	GO:0005737;GO:0005515;GO:0030163;GO:0016567;GO:0004842;GO:0008270	cytoplasm|protein binding|protein catabolic process|protein ubiquitination|ubiquitin-protein ligase activity|zinc ion binding
comp206856_c1_seq1	GO:0005737;GO:0005615;GO:0010951;GO:0004867;GO:0030162;GO:0042177;GO:0019899	cytoplasm|extracellular space|negative regulation of endopeptidase activity|serine-type endopeptidase inhibitor activity|regulation of proteolysis|negative regulation of protein catabolic process|enzyme binding
comp206338_c0_seq1	GO:0005829;GO:0007265;GO:0006511;GO:0004221;GO:0019897;GO:0030496;GO:0070536;GO:0001669;GO:0004197;GO:0005769;GO:0004843;GO:0000281;GO:0071108;GO:0010008;GO:0008283;GO:0007032;GO:0005634;GO:0017124	cytosol|Ras protein signal transduction|ubiquitin-dependent protein catabolic process|ubiquitin thiolesterase activity|extrinsic component of plasma membrane|midbody|protein K63-linked deubiquitination|acrosomal vesicle|cysteine-type endopeptidase activity|early endosome|ubiquitin-specific protease activity|mitotic cytokinesis|protein K48-linked deubiquitination|endosome membrane|cell proliferati…
comp182767_c0_seq3	GO:0005829;GO:0007595;GO:0035690;GO:0044205;GO:0007565;GO:0004590;GO:0006207;GO:0005634;GO:0004588	cytosol|lactation|cellular response to drug|'de novo' UMP biosynthetic process|female pregnancy|orotidine-5'-phosphate decarboxylase activity|'de novo' pyrimidine nucleobase biosynthetic process|nucleus|orotate phosphoribosyltransferase activity	ko00240	Pyrimidine metabolism
comp164434_c0_seq1	GO:0005829;GO:0030168;GO:0030212;GO:0006355;GO:0005540;GO:0043392;GO:0005515;GO:0071260;GO:0002576;GO:0005576;GO:0005634;GO:0006351;GO:0030017	cytosol|platelet activation|hyaluronan metabolic process|regulation of transcription, DNA-templated|hyaluronic acid binding|negative regulation of DNA binding|protein binding|cellular response to mechanical stimulus|platelet degranulation|extracellular region|nucleus|transcription, DNA-templated|sarcomere
comp210016_c0_seq5	GO:0005829;GO:0046324;GO:0001678;GO:0005741;GO:0008637;GO:0005524;GO:0006096;GO:0016310;GO:0051156;GO:0004340;GO:0019158;GO:0008865	cytosol|regulation of glucose import|cellular glucose homeostasis|mitochondrial outer membrane|apoptotic mitochondrial changes|ATP binding|glycolysis|phosphorylation|glucose 6-phosphate metabolic process|glucokinase activity|mannokinase activity|fructokinase activity
comp181575_c0_seq3	GO:0005829;GO:0055010;GO:0005861;GO:0046872;GO:0006942;GO:0030049;GO:0003779;GO:0005523	cytosol|ventricular cardiac muscle tissue morphogenesis|troponin complex|metal ion binding|regulation of striated muscle contraction|muscle filament sliding|actin binding|tropomyosin binding
comp168083_c0_seq1	GO:0005840;GO:0003735;GO:0006412;GO:0005739	ribosome|structural constituent of ribosome|translation|mitochondrion	ko03010	Ribosome
comp209497_c0_seq2	GO:0005874;GO:0031623;GO:0005543;GO:0008022;GO:0032403;GO:0042802;GO:0006184;GO:0030117;GO:0003924;GO:0007032;GO:0005525	microtubule|receptor internalization|phospholipid binding|protein C-terminus binding|protein complex binding|identical protein binding|GTP catabolic process|membrane coat|GTPase activity|endosome organization|GTP binding
comp54860_c0_seq1	GO:0005882;GO:0045104;GO:0005200	intermediate filament|intermediate filament cytoskeleton organization|structural constituent of cytoskeleton
comp162674_c0_seq1	GO:0006261;GO:0003887;GO:0003677;GO:0005634;GO:0006281	DNA-dependent DNA replication|DNA-directed DNA polymerase activity|DNA binding|nucleus|DNA repair	ko03460	Fanconi anemia pathway
comp193101_c0_seq3	GO:0006367;GO:0005654;GO:0000122;GO:0003714;GO:0007179;GO:0048387;GO:0008285;GO:0060041;GO:0043565;GO:0001843;GO:0042493;GO:0045666;GO:0007368;GO:0070410;GO:0003700;GO:0010470;GO:0009953;GO:0003682;GO:0048146;GO:0038092	transcription initiation from RNA polymerase II promoter|nucleoplasm|negative regulation of transcription from RNA polymerase II promoter|transcription corepressor activity|transforming growth factor beta receptor signaling pathway|negative regulation of retinoic acid receptor signaling pathway|negative regulation of cell proliferation|retina development in camera-type eye|sequence-specific DNA b…
comp176991_c0_seq1	GO:0006367;GO:0046068;GO:0005654;GO:0005515;GO:0008270;GO:0003707;GO:0021702;GO:0043030;GO:0006809;GO:0043401;GO:0043565;GO:0045944;GO:0030522;GO:0004887	transcription initiation from RNA polymerase II promoter|cGMP metabolic process|nucleoplasm|protein binding|zinc ion binding|steroid hormone receptor activity|cerebellar Purkinje cell differentiation|regulation of macrophage activation|nitric oxide biosynthetic process|steroid hormone mediated signaling pathway|sequence-specific DNA binding|positive regulation of transcription from RNA polymerase…	ko05321;ko04710	Inflammatiory bowel disease (IBD)| Circadian rhythm
comp163498_c0_seq1	GO:0006413;GO:0019083;GO:0003723;GO:0003735;GO:0006414;GO:0005515;GO:0006415;GO:0006614;GO:0022625;GO:0000184	translational initiation|viral transcription|RNA binding|structural constituent of ribosome|translational elongation|protein binding|translational termination|SRP-dependent cotranslational protein targeting to membrane|cytosolic large ribosomal subunit|nuclear-transcribed mRNA catabolic process, nonsense-mediated decay	ko03010	Ribosome
comp208869_c1_seq1	GO:0006468;GO:0004674;GO:0006915;GO:0042149;GO:0030036;GO:0005524;GO:0005515;GO:0000287;GO:0043066	protein phosphorylation|protein serine/threonine kinase activity|apoptotic process|cellular response to glucose starvation|actin cytoskeleton organization|ATP binding|protein binding|magnesium ion binding|negative regulation of apoptotic process
comp208122_c0_seq4	GO:0006511;GO:0004221	ubiquitin-dependent protein catabolic process|ubiquitin thiolesterase activity
comp198005_c0_seq1	GO:0006596;GO:0044281;GO:0004857;GO:0005829;GO:0043086;GO:0042978;GO:0003824;GO:0006521	polyamine biosynthetic process|small molecule metabolic process|enzyme inhibitor activity|cytosol|negative regulation of catalytic activity|ornithine decarboxylase activator activity|catalytic activity|regulation of cellular amino acid metabolic process
comp196199_c0_seq1	GO:0006631;GO:0003988;GO:0005743;GO:0005515;GO:0006695;GO:1901029	fatty acid metabolic process|acetyl-CoA C-acyltransferase activity|mitochondrial inner membrane|protein binding|cholesterol biosynthetic process|negative regulation of mitochondrial outer membrane permeabilization	ko00280;ko00062;ko00071;ko01212;ko00362	Valine| Fatty acid elongation| Fatty acid degradation| Fatty acid metabolism| Benzoate degradation
comp170470_c0_seq1	GO:0006954;GO:0070491;GO:0005080;GO:0033555;GO:0007507;GO:0051091;GO:2000648;GO:0090051;GO:0006351;GO:0000118;GO:0046872;GO:0005829;GO:0045668;GO:0046969;GO:0001085;GO:0003714;GO:2000179;GO:0061333;GO:0071498;GO:0001077;GO:0016604;GO:0045944;GO:0016575;GO:0007399;GO:0042220;GO:0032041;GO:0005794;GO:0001046;GO:0043393;GO:0000122;GO:0030183;GO:0045843;GO:0010832;GO:0048742;GO:0042493;GO:0046970;GO:…	inflammatory response|repressing transcription factor binding|protein kinase C binding|multicellular organismal response to stress|heart development|positive regulation of sequence-specific DNA binding transcription factor activity|positive regulation of stem cell proliferation|negative regulation of cell migration involved in sprouting angiogenesis|transcription, DNA-templated|histone deacetylas…
comp176981_c0_seq3	GO:0007018;GO:0006810;GO:0005868;GO:0003777;GO:0005874	microtubule-based movement|transport|cytoplasmic dynein complex|microtubule motor activity|microtubule
comp174147_c0_seq1	GO:0007049;GO:0005576;GO:0006508;GO:0004252	cell cycle|extracellular region|proteolysis|serine-type endopeptidase activity
comp203232_c0_seq2	GO:0007409;GO:0016021	axonogenesis|integral component of membrane
comp192071_c1_seq1	GO:0007411;GO:0016021;GO:0030424;GO:0002116;GO:0030425;GO:0010468;GO:0001558;GO:0060666;GO:0017154;GO:0005520;GO:0043025;GO:0031012;GO:0005576;GO:0005737;GO:0008083;GO:0005634;GO:0005886	axon guidance|integral component of membrane|axon|semaphorin receptor complex|dendrite|regulation of gene expression|regulation of cell growth|dichotomous subdivision of terminal units involved in salivary gland branching|semaphorin receptor activity|insulin-like growth factor binding|neuronal cell body|extracellular matrix|extracellular region|cytoplasm|growth factor activity|nucleus|plasma memb…
comp201628_c5_seq1	GO:0008270;GO:0005730;GO:0016607;GO:0006355;GO:0043565;GO:0003700;GO:0006351	zinc ion binding|nucleolus|nuclear speck|regulation of transcription, DNA-templated|sequence-specific DNA binding|sequence-specific DNA binding transcription factor activity|transcription, DNA-templated
comp202878_c0_seq1	GO:0009880;GO:0042733;GO:0000122;GO:0048133;GO:0045638;GO:0032332;GO:0008022;GO:0007417;GO:0016607;GO:0006351;GO:0016605;GO:0035116;GO:0034504;GO:0017053;GO:0051216;GO:0006915;GO:0005829;GO:0061036;GO:0008285;GO:0046872;GO:0019904;GO:0016567;GO:0043065;GO:0030099;GO:0045778;GO:0003700;GO:0009952;GO:0001823;GO:0045944;GO:0003690;GO:0042803;GO:0005886;GO:0035136;GO:0045600	embryonic pattern specification|embryonic digit morphogenesis|negative regulation of transcription from RNA polymerase II promoter|male germ-line stem cell division|negative regulation of myeloid cell differentiation|positive regulation of chondrocyte differentiation|protein C-terminus binding|central nervous system development|nuclear speck|transcription, DNA-templated|PML body|embryonic hindlim…
comp207293_c0_seq1	GO:0010886;GO:0010890;GO:0042627;GO:0001523;GO:0005102;GO:0017129;GO:0034371;GO:0004620;GO:0004465;GO:0010744;GO:0034361;GO:0019433;GO:0042157;GO:0006633;GO:0019432;GO:0009986;GO:0008201;GO:0042493;GO:0070328;GO:0007603;GO:0005886;GO:0034372;GO:0006644;GO:0034185;GO:0031225;GO:0031012	positive regulation of cholesterol storage|positive regulation of sequestering of triglyceride|chylomicron|retinoid metabolic process|receptor binding|triglyceride binding|chylomicron remodeling|phospholipase activity|lipoprotein lipase activity|positive regulation of macrophage derived foam cell differentiation|very-low-density lipoprotein particle|triglyceride catabolic process|lipoprotein meta…	ko05010;ko00561;ko03320	Alzheimer's disease| Glycerolipid metabolism| PPAR signaling pathway
comp208079_c1_seq1	GO:0014731;GO:0005516;GO:0043234;GO:0005545;GO:0019898;GO:0008091;GO:0032092;GO:0030866;GO:0003779;GO:0005200;GO:0008015;GO:0005794;GO:0005634;GO:0030507;GO:0005886	spectrin-associated cytoskeleton|calmodulin binding|protein complex|1-phosphatidylinositol binding|extrinsic component of membrane|spectrin|positive regulation of protein binding|cortical actin cytoskeleton organization|actin binding|structural constituent of cytoskeleton|blood circulation|Golgi apparatus|nucleus|spectrin binding|plasma membrane
comp200513_c0_seq1	GO:0015804;GO:0005829;GO:0042605;GO:0016021;GO:0015175;GO:0006520;GO:0003333;GO:0050900;GO:0007399;GO:0030154;GO:0016324;GO:0015179;GO:0007596;GO:0015807	neutral amino acid transport|cytosol|peptide antigen binding|integral component of membrane|neutral amino acid transmembrane transporter activity|cellular amino acid metabolic process|amino acid transmembrane transport|leukocyte migration|nervous system development|cell differentiation|apical plasma membrane|L-amino acid transmembrane transporter activity|blood coagulation|L-amino acid transport
comp201551_c2_seq4	GO:0016021	integral component of membrane
comp206648_c1_seq7	GO:0016021;GO:0007186;GO:0007568;GO:0004930;GO:0006629	integral component of membrane|G-protein coupled receptor signaling pathway|aging|G-protein coupled receptor activity|lipid metabolic process
comp203941_c0_seq4	GO:0016021;GO:0046873;GO:0006829;GO:0055085	integral component of membrane|metal ion transmembrane transporter activity|zinc ion transport|transmembrane transport
comp190449_c2_seq2	GO:0016023;GO:0005198;GO:0005509	cytoplasmic membrane-bounded vesicle|structural molecule activity|calcium ion binding
comp192575_c0_seq1	GO:0016042;GO:0005886;GO:0047390;GO:0019695;GO:0031225;GO:0005576;GO:0008889	lipid catabolic process|plasma membrane|glycerophosphocholine cholinephosphodiesterase activity|choline metabolic process|anchored component of membrane|extracellular region|glycerophosphodiester phosphodiesterase activity	ko00565	Ether lipid metabolism
comp192515_c0_seq3	GO:0016301;GO:0010628;GO:0005515;GO:0044387;GO:0033192;GO:0035970;GO:0005829;GO:0097193;GO:0046872;GO:0045892;GO:0045927;GO:0043234;GO:0050921;GO:0035690;GO:0051894;GO:0048471;GO:0051496;GO:0010634;GO:0043280;GO:0033137	kinase activity|positive regulation of gene expression|protein binding|negative regulation of protein kinase activity by regulation of protein phosphorylation|calmodulin-dependent protein phosphatase activity|peptidyl-threonine dephosphorylation|cytosol|intrinsic apoptotic signaling pathway|metal ion binding|negative regulation of transcription, DNA-templated|positive regulation of growth|protein…
comp168088_c0_seq3	GO:0016301;GO:0016310;GO:0016021;GO:0043553;GO:0014067;GO:0036313	kinase activity|phosphorylation|integral component of membrane|negative regulation of phosphatidylinositol 3-kinase activity|negative regulation of phosphatidylinositol 3-kinase signaling|phosphatidylinositol 3-kinase catalytic subunit binding
comp193143_c0_seq4	GO:0016310;GO:0005524;GO:0008219;GO:0004674;GO:0005739	phosphorylation|ATP binding|cell death|protein serine/threonine kinase activity|mitochondrion
comp201311_c0_seq4	GO:0016491;GO:0055114;GO:0005737	oxidoreductase activity|oxidation-reduction process|cytoplasm
comp183335_c0_seq3	GO:0016568;GO:0035064;GO:0005737;GO:0003713;GO:0005634;GO:0003682	chromatin modification|methylated histone residue binding|cytoplasm|transcription coactivator activity|nucleus|chromatin binding
comp197814_c0_seq1	GO:0016788;GO:0005634;GO:0008270;GO:0005515	hydrolase activity, acting on ester bonds|nucleus|zinc ion binding|protein binding
comp182247_c0_seq1	GO:0017111;GO:0019900;GO:0051984;GO:0000922;GO:0005524;GO:0032467;GO:0030071;GO:0005737;GO:0051233;GO:0003682;GO:0005634	nucleoside-triphosphatase activity|kinase binding|positive regulation of chromosome segregation|spindle pole|ATP binding|positive regulation of cytokinesis|regulation of mitotic metaphase/anaphase transition|cytoplasm|spindle midzone|chromatin binding|nucleus
comp211871_c0_seq1	GO:0019013;GO:0005829;GO:0003723;GO:0006369;GO:0005683;GO:0031124;GO:0000387;GO:0008334;GO:0005515;GO:0034660;GO:0071013;GO:0005654;GO:0005689	viral nucleocapsid|cytosol|RNA binding|termination of RNA polymerase II transcription|U7 snRNP|mRNA 3'-end processing|spliceosomal snRNP assembly|histone mRNA metabolic process|protein binding|ncRNA metabolic process|catalytic step 2 spliceosome|nucleoplasm|U12-type spliceosomal complex	ko03040	Spliceosome
comp173125_c0_seq2	GO:0030001;GO:0046872;GO:0005739	metal ion transport|metal ion binding|mitochondrion
comp188369_c0_seq1	GO:0030018;GO:0008360;GO:0005509;GO:0072661;GO:0001725;GO:0035254;GO:0016460	Z disc|regulation of cell shape|calcium ion binding|protein targeting to plasma membrane|stress fiber|glutamate receptor binding|myosin II complex	ko04510;ko04530;ko04810;ko04670	Focal adhesion| Tight junction| Regulation of actin cytoskeleton| Leukocyte transendothelial migration
comp150155_c0_seq1	GO:0030032;GO:0042127;GO:0030027;GO:0006275;GO:0016023;GO:0035091;GO:0010975;GO:0005794;GO:0005829;GO:0061024;GO:0003779;GO:0008017;GO:0032148;GO:0032956;GO:0043422;GO:0042803;GO:0005783;GO:0005886;GO:0031929;GO:0016477;GO:0006260	lamellipodium assembly|regulation of cell proliferation|lamellipodium|regulation of DNA replication|cytoplasmic membrane-bounded vesicle|phosphatidylinositol binding|regulation of neuron projection development|Golgi apparatus|cytosol|membrane organization|actin binding|microtubule binding|activation of protein kinase B activity|regulation of actin cytoskeleton organization|protein kinase B bindin…
comp193751_c0_seq1	GO:0030126;GO:0005829;GO:0006890;GO:0006891;GO:0048205;GO:0006886	COPI vesicle coat|cytosol|retrograde vesicle-mediated transport, Golgi to ER|intra-Golgi vesicle-mediated transport|COPI coating of Golgi vesicle|intracellular protein transport
comp49318_c0_seq1	GO:0030145;GO:0050992;GO:0005777;GO:0008299;GO:0016787;GO:0000287;GO:0006695;GO:0005829;GO:0046490;GO:0005739;GO:0004452	manganese ion binding|dimethylallyl diphosphate biosynthetic process|peroxisome|isoprenoid biosynthetic process|hydrolase activity|magnesium ion binding|cholesterol biosynthetic process|cytosol|isopentenyl diphosphate metabolic process|mitochondrion|isopentenyl-diphosphate delta-isomerase activity	ko00900	Terpenoid backbone biosynthesis
comp187707_c0_seq1	GO:0030170;GO:0004648;GO:0005829;GO:0006564;GO:0008615	pyridoxal phosphate binding|O-phospho-L-serine:2-oxoglutarate aminotransferase activity|cytosol|L-serine biosynthetic process|pyridoxine biosynthetic process	ko00260;ko00680;ko00750;ko01200;ko01230	Glycine| Methane metabolism| Vitamin B6 metabolism| Carbon metabolism| Biosynthesis of amino acids
comp198826_c0_seq6	GO:0030176;GO:0046512;GO:0030173;GO:0070774;GO:0071602;GO:0006672;GO:0008284	integral component of endoplasmic reticulum membrane|sphingosine biosynthetic process|integral component of Golgi membrane|phytoceramidase activity|phytosphingosine biosynthetic process|ceramide metabolic process|positive regulation of cell proliferation	ko00600	Sphingolipid metabolism
comp199997_c9_seq5	GO:0030217;GO:0003714;GO:0048671;GO:0048672;GO:0006351;GO:0010629;GO:0030183;GO:0032463;GO:2000171;GO:0005737;GO:0046982;GO:0003676;GO:0046872;GO:0016604;GO:0030517;GO:0010976;GO:0016925;GO:0045944;GO:0042803	T cell differentiation|transcription corepressor activity|negative regulation of collateral sprouting|positive regulation of collateral sprouting|transcription, DNA-templated|negative regulation of gene expression|B cell differentiation|negative regulation of protein homooligomerization|negative regulation of dendrite development|cytoplasm|protein heterodimerization activity|nucleic acid binding|…
comp203249_c1_seq5	GO:0030539;GO:0035556;GO:0016567	male genitalia development|intracellular signal transduction|protein ubiquitination
comp187112_c0_seq1	GO:0030670;GO:0090383;GO:0097208;GO:0045453;GO:0042470;GO:0005525;GO:0005765;GO:0006184;GO:0005794;GO:0005770;GO:0019886;GO:0007264;GO:0008333;GO:0006622;GO:0048365;GO:0045022;GO:0019003;GO:0003924;GO:0007174;GO:0090385	phagocytic vesicle membrane|phagosome acidification|alveolar lamellar body|bone resorption|melanosome|GTP binding|lysosomal membrane|GTP catabolic process|Golgi apparatus|late endosome|antigen processing and presentation of exogenous peptide antigen via MHC class II|small GTPase mediated signal transduction|endosome to lysosome transport|protein targeting to lysosome|Rac GTPase binding|early endo…	ko04144;ko04145;ko05132;ko05146;ko05152	Endocytosis| Phagosome| Salmonella infection| Amoebiasis| Tuberculosis
comp172959_c0_seq1	GO:0031410;GO:0051087;GO:0008089;GO:0043524;GO:1902177;GO:0008090;GO:0032314;GO:0005777;GO:0005507;GO:0001541;GO:0042542;GO:0032930;GO:0002262;GO:0060088;GO:0043234;GO:0042554;GO:0005829;GO:0001895;GO:0051881;GO:0007605;GO:0040014;GO:0031667;GO:0019226;GO:0006749;GO:0008217;GO:0005615;GO:0007283;GO:0060052;GO:0060087;GO:0032839;GO:0045471;GO:0007569;GO:0006309;GO:0045541;GO:0050665;GO:0019430;GO:…	cytoplasmic vesicle|chaperone binding|anterograde axon cargo transport|negative regulation of neuron apoptotic process|positive regulation of intrinsic apoptotic signaling pathway in response to oxidative stress|retrograde axon cargo transport|regulation of Rac GTPase activity|peroxisome|copper ion binding|ovarian follicle development|response to hydrogen peroxide|positive regulation of superoxid…	ko04146;ko05014;ko05016;ko05020	Peroxisome| Amyotrophic lateral sclerosis (ALS)| Huntington's disease| Prion diseases
comp208351_c0_seq1	GO:0031581;GO:0008544;GO:0005515;GO:0007155;GO:0005610;GO:0050873;GO:0030198;GO:0005198	hemidesmosome assembly|epidermis development|protein binding|cell adhesion|laminin-5 complex|brown fat cell differentiation|extracellular matrix organization|structural molecule activity	ko04510;ko04151;ko04512;ko05200;ko05222;ko05145;ko05146	Focal adhesion| PI3K-Akt signaling pathway| ECM-receptor interaction| Pathways in cancer| Small cell lung cancer| Toxoplasmosis| Amoebiasis
comp190248_c1_seq1	GO:0033574;GO:0042572;GO:0005829;GO:0008270;GO:0006069;GO:0005739;GO:0006805;GO:0042573;GO:0048149;GO:0006068;GO:0004024;GO:0032526;GO:0042803	response to testosterone|retinol metabolic process|cytosol|zinc ion binding|ethanol oxidation|mitochondrion|xenobiotic metabolic process|retinoic acid metabolic process|behavioral response to ethanol|ethanol catabolic process|alcohol dehydrogenase activity, zinc-dependent|response to retinoic acid|protein homodimerization activity	ko05204;ko00350;ko00010;ko00071;ko00830;ko00980;ko00982	Chemical carcinogenesis| Tyrosine metabolism| Glycolysis / Gluconeogenesis| Fatty acid degradation| Retinol metabolism| Metabolism of xenobiotics by cytochrome P450| Drug metabolism - cytochrome P450
comp208223_c0_seq1	GO:0034237;GO:0005802;GO:0000139;GO:0090303;GO:0030532;GO:0015031;GO:0006887;GO:0017022;GO:0005730;GO:0005829;GO:0007030;GO:0034259;GO:0032012;GO:0005086;GO:0090284;GO:0016363;GO:0048471;GO:0030837;GO:0010256;GO:0008060;GO:2000114	protein kinase A regulatory subunit binding|trans-Golgi network|Golgi membrane|positive regulation of wound healing|small nuclear ribonucleoprotein complex|protein transport|exocytosis|myosin binding|nucleolus|cytosol|Golgi organization|negative regulation of Rho GTPase activity|regulation of ARF protein signal transduction|ARF guanyl-nucleotide exchange factor activity|positive regulation of pro…
comp199133_c0_seq1	GO:0035097;GO:0045944;GO:0030374;GO:0019899;GO:0030099;GO:0046966;GO:0006352;GO:0006974	histone methyltransferase complex|positive regulation of transcription from RNA polymerase II promoter|ligand-dependent nuclear receptor transcription coactivator activity|enzyme binding|myeloid cell differentiation|thyroid hormone receptor binding|DNA-templated transcription, initiation|cellular response to DNA damage stimulus
comp186350_c0_seq1	GO:0040037;GO:0003094;GO:0060384;GO:0005509;GO:0010575;GO:0005795;GO:0005615;GO:0008449;GO:0048706;GO:0009986;GO:0030201;GO:0014846;GO:0004065;GO:0002063;GO:0032836;GO:0060348;GO:0030177;GO:0005783;GO:0005886;GO:0035860	negative regulation of fibroblast growth factor receptor signaling pathway|glomerular filtration|innervation|calcium ion binding|positive regulation vascular endothelial growth factor production|Golgi stack|extracellular space|N-acetylglucosamine-6-sulfatase activity|embryonic skeletal system development|cell surface|heparan sulfate proteoglycan metabolic process|esophagus smooth muscle contracti…
comp163785_c0_seq1	GO:0042744;GO:0055114;GO:0004602;GO:0007565;GO:0005615;GO:0006749;GO:0006982;GO:0002238;GO:0008134;GO:0043295;GO:0042493;GO:0051289;GO:0008430;GO:0010269;GO:0051412	hydrogen peroxide catabolic process|oxidation-reduction process|glutathione peroxidase activity|female pregnancy|extracellular space|glutathione metabolic process|response to lipid hydroperoxide|response to molecule of fungal origin|transcription factor binding|glutathione binding|response to drug|protein homotetramerization|selenium binding|response to selenium ion|response to corticosterone
comp54751_c0_seq1	GO:0042744;GO:0055114;GO:0004602;GO:0007565;GO:0005615;GO:0006749;GO:0006982;GO:0002238;GO:0008134;GO:0043295;GO:0042493;GO:0051289;GO:0008430;GO:0010269;GO:0051412	hydrogen peroxide catabolic process|oxidation-reduction process|glutathione peroxidase activity|female pregnancy|extracellular space|glutathione metabolic process|response to lipid hydroperoxide|response to molecule of fungal origin|transcription factor binding|glutathione binding|response to drug|protein homotetramerization|selenium binding|response to selenium ion|response to corticosterone	ko00590;ko00480;ko04918	Arachidonic acid metabolism| Glutathione metabolism| Thyroid hormone synthesis
comp179148_c0_seq2	GO:0042802;GO:0005886;GO:0007067;GO:0006810;GO:0003774;GO:0000777;GO:0005634;GO:0005868;GO:0007346;GO:0005874	identical protein binding|plasma membrane|mitosis|transport|motor activity|condensed chromosome kinetochore|nucleus|cytoplasmic dynein complex|regulation of mitotic cell cycle|microtubule
comp182962_c0_seq1	GO:0043044;GO:0004871;GO:0031491;GO:0004435;GO:0008484;GO:0000159;GO:0042581;GO:0006904;GO:0030348;GO:0015031;GO:0042582;GO:0070820;GO:0043304;GO:0005829;GO:0004386;GO:0044194;GO:0006468;GO:0004674;GO:0006629;GO:0003677;GO:0070062;GO:0043312;GO:0016021;GO:0008601;GO:0017075;GO:0005869;GO:0005634;GO:0005524;GO:0031201;GO:0006260;GO:0016324;GO:0035556;GO:0001909	ATP-dependent chromatin remodeling|signal transducer activity|nucleosome binding|phosphatidylinositol phospholipase C activity|sulfuric ester hydrolase activity|protein phosphatase type 2A complex|specific granule|vesicle docking involved in exocytosis|syntaxin-3 binding|protein transport|azurophil granule|tertiary granule|regulation of mast cell degranulation|cytosol|helicase activity|cytolytic …
comp211509_c0_seq1	GO:0043065;GO:0007179;GO:0048011;GO:0035419;GO:0051436;GO:0007249;GO:0007250;GO:0003735;GO:0002479;GO:0034138;GO:0019985;GO:0097190;GO:0000082;GO:0030512;GO:0032481;GO:0034142;GO:0019082;GO:0006414;GO:0046872;GO:0006977;GO:0034162;GO:0005654;GO:0007220;GO:0031145;GO:0034166;GO:0006413;GO:0019221;GO:0043123;GO:0061418;GO:0007254;GO:0045944;GO:0038124;GO:0006415;GO:0034146;GO:0045087;GO:0007219;GO:…	positive regulation of apoptotic process|transforming growth factor beta receptor signaling pathway|neurotrophin TRK receptor signaling pathway|activation of MAPK activity involved in innate immune response|negative regulation of ubiquitin-protein ligase activity involved in mitotic cell cycle|I-kappaB kinase/NF-kappaB signaling|activation of NF-kappaB-inducing kinase activity|structural constitu…	ko03010	Ribosome
comp186858_c0_seq1	GO:0043159;GO:0048240;GO:0050660;GO:0004148;GO:0005929;GO:0007369;GO:0034641;GO:0010510;GO:0005759;GO:0006120;GO:0006090;GO:0009083;GO:0005730;GO:0006099;GO:0045454;GO:0006554;GO:0006508;GO:0042391	acrosomal matrix|sperm capacitation|flavin adenine dinucleotide binding|dihydrolipoyl dehydrogenase activity|cilium|gastrulation|cellular nitrogen compound metabolic process|regulation of acetyl-CoA biosynthetic process from pyruvate|mitochondrial matrix|mitochondrial electron transport, NADH to ubiquinone|pyruvate metabolic process|branched-chain amino acid catabolic process|nucleolus|tricarboxy…	ko00260;ko00280;ko00010;ko00020;ko00620;ko01200	Glycine| Valine| Glycolysis / Gluconeogenesis| Citrate cycle (TCA cycle)| Pyruvate metabolism| Carbon metabolism
comp192551_c0_seq2	GO:0045893;GO:0030308;GO:0060770;GO:0032783	positive regulation of transcription, DNA-templated|negative regulation of cell growth|negative regulation of epithelial cell proliferation involved in prostate gland development|ELL-EAF complex
comp207989_c0_seq3	GO:0048011;GO:0019858;GO:0005925;GO:0009636;GO:0019048;GO:0006915;GO:0060397;GO:0033267;GO:0005901;GO:0034138;GO:0008284;GO:0090170;GO:0007411;GO:0045727;GO:0034142;GO:0031663;GO:0007268;GO:0000186;GO:0008353;GO:0006974;GO:0006351;GO:0005829;GO:0034162;GO:0005654;GO:0019233;GO:0008134;GO:0038096;GO:0030168;GO:0032839;GO:0034166;GO:0070371;GO:0045596;GO:0004707;GO:0043330;GO:0001784;GO:0038124;GO:…	neurotrophin TRK receptor signaling pathway|cytosine metabolic process|focal adhesion|response to toxic substance|modulation by virus of host morphology or physiology|apoptotic process|JAK-STAT cascade involved in growth hormone signaling pathway|axon part|caveola|toll-like receptor 3 signaling pathway|positive regulation of cell proliferation|regulation of Golgi inheritance|axon guidance|positiv…
comp180813_c0_seq1	GO:0048469;GO:0050872;GO:0030324;GO:0030225;GO:0000122;GO:0035189;GO:0000050;GO:0045945;GO:0006366;GO:0031100;GO:0001892;GO:0071837;GO:0071407;GO:0050873;GO:0008203;GO:0006091;GO:0051384;GO:0008285;GO:0046982;GO:0033274;GO:0019221;GO:0006953;GO:0044212;GO:0003705;GO:0048839;GO:0071285;GO:0043565;GO:0019048;GO:0016363;GO:0007005;GO:0045944;GO:0032403;GO:0042803;GO:0001889;GO:0045669;GO:0008134;GO:…	cell maturation|white fat cell differentiation|lung development|macrophage differentiation|negative regulation of transcription from RNA polymerase II promoter|Rb-E2F complex|urea cycle|positive regulation of transcription from RNA polymerase III promoter|transcription from RNA polymerase II promoter|organ regeneration|embryonic placenta development|HMG box domain binding|cellular response to org…	ko05200;ko05202;ko05221;ko04932	Pathways in cancer| Transcriptional misregulation in cancers| Acute myeloid leukemia| Non-alcoholic fatty liver disease (NAFLD)
comp209244_c0_seq2	GO:0050656;GO:0016021;GO:0000139;GO:0050659;GO:0019319;GO:0030206	3'-phosphoadenosine 5'-phosphosulfate binding|integral component of membrane|Golgi membrane|N-acetylgalactosamine 4-sulfate 6-O-sulfotransferase activity|hexose biosynthetic process|chondroitin sulfate biosynthetic process	ko00532	Glycosaminoglycan biosynthesis - chondroitin sulfate / dermatan sulfate
comp206215_c0_seq1	GO:0050699;GO:0015280;GO:0034706;GO:0016324;GO:0050896;GO:0050909;GO:0009897;GO:0035725	WW domain binding|ligand-gated sodium channel activity|sodium channel complex|apical plasma membrane|response to stimulus|sensory perception of taste|external side of plasma membrane|sodium ion transmembrane transport
comp193975_c0_seq2	GO:0050776;GO:0071556;GO:0005765;GO:0006509;GO:0031902;GO:0071458;GO:0030660;GO:0031293;GO:0004190;GO:0042803;GO:0005886	regulation of immune response|integral component of lumenal side of endoplasmic reticulum membrane|lysosomal membrane|membrane protein ectodomain proteolysis|late endosome membrane|integral component of cytoplasmic side of endoplasmic reticulum membrane|Golgi-associated vesicle membrane|membrane protein intracellular domain proteolysis|aspartic-type endopeptidase activity|protein homodimerization…
comp191535_c1_seq1	GO:0050811;GO:0006357;GO:0005739;GO:0008333;GO:0006605;GO:0005769;GO:0006493;GO:0005634	GABA receptor binding|regulation of transcription from RNA polymerase II promoter|mitochondrion|endosome to lysosome transport|protein targeting|early endosome|protein O-linked glycosylation|nucleus
comp204205_c0_seq2	GO:0051923;GO:0008146	sulfation|sulfotransferase activity
comp191018_c1_seq2	GO:0055085;GO:0016021;GO:0042760;GO:0031526;GO:0043588;GO:0015245;GO:0044539;GO:0000166;GO:0004467;GO:0001676;GO:0001579;GO:0005902;GO:0005789;GO:0031957	transmembrane transport|integral component of membrane|very long-chain fatty acid catabolic process|brush border membrane|skin development|fatty acid transporter activity|long-chain fatty acid import|nucleotide binding|long-chain fatty acid-CoA ligase activity|long-chain fatty acid metabolic process|medium-chain fatty acid transport|microvillus|endoplasmic reticulum membrane|very long-chain fatty…	ko03320	PPAR signaling pathway
comp175223_c0_seq2	GO:0071439;GO:0008022;GO:0030276;GO:0017080;GO:0045111;GO:0045162;GO:0005814;GO:0042384	clathrin complex|protein C-terminus binding|clathrin binding|sodium channel regulator activity|intermediate filament cytoskeleton|clustering of voltage-gated sodium channels|centriole|cilium assembly
