# Supplementary material for: Solexa-Sequencing Based Transcriptome Study of Plaice Skin Phenotype in Rex Rabbits (Oryctolagus cuniculus)
Source: PLoS One. 2015 May 8;10(5):e0124583. doi: 10.1371/journal.pone.0124583 (PMC4425669; doi:10.1371/journal.pone.0124583)
Supplement: S2 File — Table A, The GO information about 99 known genes. Table B, The expression of differential expressed novel genes (four sheets). Table C, The pathway enrichment of genes. Table D, KEGG pathways of differentially expressed genes. (ZIP) [file pone.0124583.s002.zip › Table_A.xlsx]

## Sheet: the expression of novel genes
id	baseMean_Sample_728	baseMean_Sample_724	foldChange	log2FoldChange	pval	baseMean_Sample_9	baseMean_Sample_7	foldChange	log2FoldChange	pval	up_down
comp100836_c0_seq1	0.001	25.6575	3.8975e-05	-14.6471	0.0443681	35	0.001	2.85714e-05	-15.0951	0.0133262	Down
comp103191_c0_seq1	0.001	40.4599	2.47158e-05	-15.3042	0.01092	45	0.001	2.22222e-05	-15.4576	0.00546253	Down
comp105136_c0_seq1	101.335	0.001	101335	16.6288	0.000167013	0.001	23	23000	14.4893	0.0470677	Up
comp106615_c0_seq2	50.6675	0.001	50667.5	15.6288	0.00456737	0.001	41	41000	15.3233	0.00772579	Up
comp107255_c0_seq2	0.001	28.618	3.49431e-05	-14.8046	0.0326824	57	0.001	1.75439e-05	-15.7987	0.0020736	Down
comp107333_c0_seq1	0.001	26.6443	3.75315e-05	-14.7015	0.0399999	32	0.001	3.125e-05	-14.9658	0.0177214	Down
comp108781_c0_seq1	0.001	42.4335	2.35663e-05	-15.3729	0.00926614	31	0.001	3.22581e-05	-14.92	0.0195598	Down
comp109531_c0_seq1	4.0534	52.3018	0.0775002	-3.68966	0.0471292	71	5	0.0704225	-3.82782	0.0189944	Down
comp110290_c0_seq3	0.001	100.656	9.9348e-06	-16.6191	0.000185742	51	0.001	1.96078e-05	-15.6382	0.00332395	Down
comp110711_c0_seq1	0.001	30.5916	3.26887e-05	-14.9008	0.0267822	25	0.001	4e-05	-14.6096	0.0373896	Down
comp111326_c0_seq1	62.8277	0.001	62827.7	15.9391	0.00184872	6	59	9.83333	3.29768	0.0465623	Up
comp113174_c0_seq1	45.6007	0.001	45600.7	15.4768	0.0068418	0.001	93	93000	16.5049	0.000180825	Up
comp115809_c0_seq1	0.001	244.733	4.08609e-06	-17.9008	3.57671e-07	351	81	0.230769	-2.11548	0.0264548	Down
comp120226_c0_seq1	73.9745	0.001	73974.5	16.1747	0.000866635	0.001	29	29000	14.8238	0.0240184	Up
comp120912_c0_seq1	388.113	1530.57	0.253575	-1.97952	0.0140618	3890	912	0.234447	-2.09266	0.00324662	Down
comp122339_c0_seq1	37.4939	0.001	37493.9	15.1944	0.0135228	0.001	29	29000	14.8238	0.0240184	Up
comp123505_c0_seq2	0.001	75.9856	1.31604e-05	-16.2134	0.000806918	23	0.001	4.34783e-05	-14.4893	0.0470677	Down
comp124637_c0_seq1	27.3604	0.001	27360.4	14.7398	0.0360095	0.001	32	32000	14.9658	0.0177214	Up
comp130512_c0_seq1	61.8143	1.97365	31.3198	4.969	0.0113472	0.001	36	36000	15.1357	0.0121462	Up
comp135524_c0_seq1	26.3471	0.001	26347.1	14.6854	0.0400173	0.001	28	28000	14.7731	0.0267363	Up
comp137758_c0_seq1	10.1335	107.564	0.0942089	-3.40799	0.0179043	71	3	0.0422535	-4.56478	0.00875551	Down
comp138262_c0_seq3	89.1748	4.93413	18.073	4.17577	0.00982682	0.001	23	23000	14.4893	0.0470677	Up
comp139013_c0_seq1	0.001	26.6443	3.75315e-05	-14.7015	0.0399999	25	0.001	4e-05	-14.6096	0.0373896	Down
comp140884_c0_seq1	323.259	82.8934	3.89969	1.96336	0.0482925	1	164	164	7.35755	1.93375e-05	Up
comp141994_c0_seq1	12.1602	150.984	0.0805394	-3.63416	0.00635248	88	0.001	1.13636e-05	-16.4252	0.000245935	Down
comp145111_c0_seq1	0.001	102.63	9.74375e-06	-16.6471	0.000166401	71	0.001	1.40845e-05	-16.1155	0.000748423	Down
comp145470_c0_seq1	44.5874	217.102	0.205376	-2.28366	0.0389051	243	0.001	4.11523e-06	-17.8906	1.70059e-07	Down
comp145797_c0_seq1	1.01335	38.4862	0.0263302	-5.24714	0.031627	63	0.001	1.5873e-05	-15.9431	0.00132249	Down
comp145932_c0_seq1	36.4806	0.001	36480.6	15.1548	0.0147888	0.001	54	54000	15.7207	0.0026177	Up
comp148939_c0_seq1	52.6942	0.001	52694.2	15.6854	0.00390396	11	80	7.27273	2.8625	0.0488023	Up
comp149127_c0_seq1	545.182	17.7629	30.6922	4.9398	5.386e-06	15	444	29.6	4.88753	7.06803e-06	Up
comp149187_c0_seq1	6.0801	686.831	0.00885239	-6.81972	8.1091e-09	341	73	0.214076	-2.2238	0.0212488	Down
comp149552_c0_seq1	7.09345	322.692	0.0219821	-5.50753	1.28569e-05	63	5	0.0793651	-3.65535	0.0287868	Down
comp149624_c0_seq2	33.4405	0.001	33440.5	15.0293	0.0195695	0.001	34	34000	15.0532	0.0146339	Up
comp151188_c0_seq2	0.001	37.4994	2.66671e-05	-15.1946	0.0140529	67	3	0.0447761	-4.48113	0.0109934	Down
comp152497_c0_seq1	0.001	29.6048	3.37783e-05	-14.8535	0.029571	30	0.001	3.33333e-05	-14.8727	0.021643	Down
comp152885_c0_seq1	28.3738	0.001	28373.8	14.7923	0.0324429	0.001	27	27000	14.7207	0.0298389	Up
comp153327_c0_seq1	77.0146	0.986826	78.0427	6.28619	0.00227261	1	64	64	6	0.00383056	Up
comp155090_c0_seq1	0.001	123.353	8.1068e-06	-16.9124	5.54635e-05	137	17	0.124088	-3.01057	0.0170894	Down
comp155356_c0_seq1	1.01335	42.4335	0.0238809	-5.388	0.0235243	37	0.001	2.7027e-05	-15.1752	0.0110779	Down
comp155656_c1_seq1	0.001	30.5916	3.26887e-05	-14.9008	0.0267822	23	0.001	4.34783e-05	-14.4893	0.0470677	Down
comp156756_c0_seq1	27.3604	0.001	27360.4	14.7398	0.0360095	0.001	25	25000	14.6096	0.0373896	Up
comp158218_c0_seq1	0.001	34.5389	2.89528e-05	-15.0759	0.018309	23	0.001	4.34783e-05	-14.4893	0.0470677	Down
comp159093_c0_seq1	24.3204	0.001	24320.4	14.5699	0.0497181	0.001	39	39000	15.2512	0.00923467	Up
comp163206_c0_seq2	0.001	47.3677	2.11115e-05	-15.5316	0.00620298	42	0.001	2.38095e-05	-15.3581	0.00707567	Down
comp163286_c0_seq1	64.8544	0.001	64854.4	15.9849	0.00160316	0.001	75	75000	16.1946	0.000569722	Up
comp163529_c0_seq1	252.324	800.316	0.315281	-1.66529	0.0488053	741	63	0.0850202	-3.55605	9.03799e-05	Down
comp163848_c0_seq1	0.001	139.142	7.18688e-06	-17.0862	2.55073e-05	181	27	0.149171	-2.74496	0.0172804	Down
comp164951_c0_seq1	0.001	32.5653	3.07076e-05	-14.991	0.0220621	60	5	0.0833333	-3.58496	0.0337868	Down
comp166751_c0_seq1	1.01335	33.5521	0.0302023	-5.0492	0.0465889	28	0.001	3.57143e-05	-14.7731	0.0267363	Down
comp169096_c0_seq1	4.0534	54.2754	0.074682	-3.7431	0.0422263	82	0.001	1.21951e-05	-16.3233	0.000359569	Down
comp169272_c0_seq1	0.001	50.3281	1.98696e-05	-15.6191	0.0049135	43	0.001	2.32558e-05	-15.392	0.00648569	Down
comp170136_c0_seq3	62.8277	0.001	62827.7	15.9391	0.00184872	0.001	54	54000	15.7207	0.0026177	Up
comp170800_c0_seq1	121.602	16.776	7.24855	2.85769	0.0319367	0.001	24	24000	14.5507	0.0419352	Up
comp171580_c0_seq1	1.01335	77.9593	0.0129984	-6.26552	0.00227881	64	0.001	1.5625e-05	-15.9658	0.0012294	Down
comp172098_c1_seq1	269.551	0.001	269551	18.0402	1.39149e-07	0.001	73	73000	16.1556	0.000652368	Up
comp172666_c0_seq1	38.5073	0.001	38507.3	15.2328	0.0123831	0.001	27	27000	14.7207	0.0298389	Up
comp172739_c0_seq1	3.04005	66.1174	0.0459796	-4.44286	0.0151829	77	0.001	1.2987e-05	-16.2326	0.000498454	Down
comp174065_c0_seq1	210.777	13.8156	15.2565	3.93135	0.0016192	13	181	13.9231	3.79941	0.00225047	Up
comp174271_c0_seq1	2.0267	58.2227	0.0348094	-4.84438	0.0148309	42	0.001	2.38095e-05	-15.3581	0.00707567	Down
comp174667_c0_seq3	2.0267	68.091	0.0297646	-5.07026	0.00824076	41	1	0.0243902	-5.35755	0.0203273	Down
comp175432_c0_seq1	0.001	34.5389	2.89528e-05	-15.0759	0.018309	25	0.001	4e-05	-14.6096	0.0373896	Down
comp175639_c0_seq2	0.001	42.4335	2.35663e-05	-15.3729	0.00926614	57	0.001	1.75439e-05	-15.7987	0.0020736	Down
comp177026_c0_seq1	0.001	301.969	3.3116e-06	-18.204	5.57854e-08	65	0.001	1.53846e-05	-15.9882	0.00114349	Down
comp177654_c1_seq1	0.001	43.4204	2.30307e-05	-15.4061	0.00854118	34	0.001	2.94118e-05	-15.0532	0.0146339	Down
comp177931_c0_seq2	63.841	4.93413	12.9387	3.69362	0.0327915	1	35	35	5.12928	0.033084	Up
comp178250_c0_seq1	6.0801	98.6826	0.0616127	-4.02063	0.00950452	28	0.001	3.57143e-05	-14.7731	0.0267363	Down
comp178553_c0_seq2	0.001	46.3808	2.15606e-05	-15.5012	0.00671269	110	0.001	9.09091e-06	-16.7471	6.70764e-05	Down
comp178604_c0_seq1	16.2136	110.525	0.146697	-2.76909	0.0417832	83	3	0.0361446	-4.79008	0.00454845	Down
comp178836_c0_seq5	106.402	0.001	106402	16.6992	0.000126078	2	48	24	4.58496	0.0222272	Up
comp179853_c0_seq1	0.001	164.8	6.06796e-06	-17.3304	7.919e-06	213	0.001	4.69484e-06	-17.7005	5.3772e-07	Down
comp180574_c0_seq3	1.01335	34.5389	0.0293394	-5.09102	0.0430083	42	2	0.047619	-4.39232	0.0339194	Down
comp180781_c2_seq1	0.001	37.4994	2.66671e-05	-15.1946	0.0140529	28	0.001	3.57143e-05	-14.7731	0.0267363	Down
comp181510_c0_seq1	0.001	2041.74	4.89778e-07	-20.9614	4.09026e-17	588	0.001	1.70068e-06	-19.1655	1.39766e-11	Down
comp182669_c0_seq1	0.001	32.5653	3.07076e-05	-14.991	0.0220621	85	2	0.0235294	-5.40939	0.002279	Down
comp183749_c0_seq1	0.001	73.0251	1.36939e-05	-16.1561	0.000976799	119	3	0.0252101	-5.30986	0.000767534	Down
comp183902_c0_seq1	438.78	1.97365	222.319	7.79649	2.57858e-08	1	122	122	6.93074	0.000138091	Up
comp184981_c1_seq1	1.01335	54.2754	0.0186705	-5.7431	0.0101224	35	0.001	2.85714e-05	-15.0951	0.0133262	Down
comp185127_c0_seq1	2.0267	55.2623	0.0366742	-4.76909	0.0178186	42	1	0.0238095	-5.39232	0.018786	Down
comp185338_c0_seq2	1.01335	46.3808	0.0218485	-5.51632	0.0176174	99	0.001	1.0101e-05	-16.5951	0.000126274	Down
comp185406_c0_seq1	276.644	0.001	276644	18.0777	1.10421e-07	102	392	3.84314	1.94228	0.0352647	Up
comp186048_c0_seq1	8.1068	93.7485	0.0864739	-3.53159	0.0196604	149	27	0.181208	-2.46428	0.037856	Down
comp186575_c0_seq1	1.01335	36.5126	0.0277534	-5.17119	0.0368041	65	7	0.107692	-3.21501	0.0437137	Down
comp186802_c0_seq2	38.5073	0.001	38507.3	15.2328	0.0123831	0.001	106	106000	16.6937	8.41192e-05	Up
comp186972_c0_seq2	0.001	42.4335	2.35663e-05	-15.3729	0.00926614	81	4	0.0493827	-4.33985	0.00795434	Down
comp187359_c0_seq2	0.001	48.3545	2.06806e-05	-15.5614	0.0057357	25	0.001	4e-05	-14.6096	0.0373896	Down
comp187381_c1_seq6	18.2403	126.314	0.144405	-2.79181	0.0334922	96	13	0.135417	-2.88452	0.0365507	Down
comp187482_c0_seq1	62.8277	458.874	0.136917	-2.86863	0.00357357	431	74	0.171694	-2.54209	0.00687359	Down
comp187850_c0_seq1	30.4005	0.001	30400.5	14.8918	0.02639	0.001	39	39000	15.2512	0.00923467	Up
comp187864_c1_seq1	0.001	66.1174	1.51246e-05	-16.0127	0.00155076	31	0.001	3.22581e-05	-14.92	0.0195598	Down
comp188214_c1_seq1	142.882	0.986826	144.79	7.17782	7.90861e-05	0.001	164	164000	17.3233	4.36668e-06	Up
comp188257_c1_seq2	0.001	63.1569	1.58336e-05	-15.9467	0.0019046	23	0.001	4.34783e-05	-14.4893	0.0470677	Down
comp188316_c0_seq1	6.0801	63.1569	0.0962698	-3.37677	0.0461582	44	0.001	2.27273e-05	-15.4252	0.00594978	Down
comp188395_c0_seq1	0.001	74.9988	1.33335e-05	-16.1946	0.000859591	193	0.001	5.18135e-06	-17.5582	1.21995e-06	Down
comp188832_c0_seq4	28.3738	0.001	28373.8	14.7923	0.0324429	6	96	16	4	0.00797114	Up
comp188973_c0_seq1	48.6408	264.469	0.183918	-2.44286	0.0223574	660	55	0.0833333	-3.58496	0.000111701	Down
comp189201_c0_seq2	39.5206	0.001	39520.6	15.2703	0.0113529	80	564	7.05	2.81762	0.0019664	Up
comp189971_c0_seq2	0.001	84.8671	1.17831e-05	-16.3729	0.000465187	96	9	0.09375	-3.41504	0.0175646	Down
comp190120_c0_seq1	78.0279	0.001	78027.9	16.2517	0.000667888	0.001	53	53000	15.6937	0.00283275	Up
comp190361_c0_seq1	502.621	0.001	502621	18.9391	3.03711e-10	79	312	3.94937	1.98162	0.0406292	Up
comp190995_c1_seq2	0.001	38.4862	2.59833e-05	-15.2321	0.0129061	31	0.001	3.22581e-05	-14.92	0.0195598	Down
comp191282_c6_seq1	1.01335	105.59	0.00959699	-6.7032	0.000506522	111	1	0.00900901	-6.79442	0.00024301	Down
comp191302_c0_seq1	0.001	204.273	4.89541e-06	-17.6401	1.57188e-06	273	10	0.03663	-4.77083	7.50343e-05	Down
comp191956_c0_seq3	91.2015	0.001	91201.5	16.4768	0.000299106	2	232	116	6.85798	3.86276e-06	Up
comp192157_c0_seq1	0.001	27.6311	3.61911e-05	-14.754	0.0361438	29	0.001	3.44828e-05	-14.8238	0.0240184	Down
comp192224_c0_seq1	72.9612	0.986826	73.9352	6.20819	0.00289455	9	81	9	3.16993	0.0325971	Up
comp192311_c0_seq1	32.4272	336.508	0.0963639	-3.37536	0.00177594	334	0.001	2.99401e-06	-18.3495	8.06051e-09	Down
comp192365_c0_seq1	269.551	0.001	269551	18.0402	1.39149e-07	0.001	136	136000	17.0532	1.68186e-05	Up
comp192901_c0_seq1	102.348	0.001	102348	16.6431	0.000157798	0.001	42	42000	15.3581	0.00707567	Up
comp193267_c0_seq1	76.0012	0.001	76001.2	16.2137	0.000760081	0.001	27	27000	14.7207	0.0298389	Up
comp193694_c1_seq1	72.9612	0.001	72961.2	16.1548	0.00092606	0.001	67	67000	16.0319	0.000990814	Up
comp194477_c0_seq1	1.01335	65.1305	0.0155588	-6.00613	0.00496064	29	0.001	3.44828e-05	-14.8238	0.0240184	Down
comp194571_c2_seq1	147.949	14.8024	9.99494	3.3212	0.0110536	20	208	10.4	3.37851	0.00373884	Up
comp194578_c0_seq1	36.4806	0.001	36480.6	15.1548	0.0147888	0.001	35	35000	15.0951	0.0133262	Up
comp195166_c0_seq2	30.4005	0.001	30400.5	14.8918	0.02639	1	46	46	5.52356	0.0137913	Up
comp195214_c0_seq4	0.001	179.602	5.56786e-06	-17.4544	4.21826e-06	211	0.001	4.73934e-06	-17.6869	5.82467e-07	Down
comp195867_c0_seq2	1.01335	55.2623	0.0183371	-5.76909	0.00946551	44	0.001	2.27273e-05	-15.4252	0.00594978	Down
comp196929_c0_seq1	83.0947	457.887	0.181474	-2.46216	0.0103938	238	58	0.243697	-2.03684	0.0479119	Down
comp197944_c1_seq1	225.977	20.7234	10.9045	3.44685	0.00363761	46	254	5.52174	2.46512	0.0182621	Up
comp198074_c0_seq1	50.6675	1.97365	25.6719	4.68212	0.0228325	0.001	64	64000	15.9658	0.0012294	Up
comp198519_c0_seq4	59.7876	337.495	0.177151	-2.49695	0.0143619	290	43	0.148276	-2.75364	0.00774422	Down
comp199568_c3_seq1	3.04005	76.9724	0.0394953	-4.66218	0.00851943	52	0.001	1.92308e-05	-15.6662	0.0030675	Down
comp200448_c0_seq1	315.152	71.0515	4.43554	2.14911	0.0335379	0.001	244	244000	17.8965	1.63895e-07	Up
comp200490_c3_seq5	331.365	1222.68	0.271016	-1.88355	0.0211445	1169	0.001	8.55432e-07	-20.1568	1.55333e-15	Down
comp200567_c0_seq1	0.001	35.5257	2.81486e-05	-15.1166	0.0167333	27	0.001	3.7037e-05	-14.7207	0.0298389	Down
comp201388_c0_seq1	76.0012	345.389	0.220045	-2.18413	0.0282213	530	0.001	1.88679e-06	-19.0156	4.89643e-11	Down
comp201953_c1_seq6	3421.07	11333.7	0.301849	-1.7281	0.0336265	14767	2372	0.160628	-2.6382	0.000252025	Down
comp202308_c0_seq8	112.482	15.7892	7.12396	2.83268	0.0370939	3	115	38.3333	5.26053	0.000924578	Up
comp202431_c0_seq3	1.01335	59.2096	0.0171146	-5.86863	0.00727091	56	1	0.0178571	-5.80735	0.00663207	Down
comp202680_c0_seq3	0.001	55.2623	1.80955e-05	-15.754	0.00337353	60	0.001	1.66667e-05	-15.8727	0.00165168	Down
comp203113_c5_seq1	0.001	26.6443	3.75315e-05	-14.7015	0.0399999	33	0.001	3.0303e-05	-15.0102	0.0160897	Down
comp203233_c0_seq6	293.871	985.839	0.298093	-1.74617	0.035124	949	17	0.0179136	-5.8028	6.76374e-09	Down
comp203233_c2_seq1	106.402	790.448	0.134609	-2.89315	0.00137633	687	0.001	1.4556e-06	-19.39	1.99692e-12	Down
comp203660_c1_seq6	282.725	1173.34	0.240958	-2.05315	0.0130001	1328	11	0.00828313	-6.91561	1.15472e-11	Down
comp204077_c1_seq1	2.0267	115.459	0.0175535	-5.8321	0.000720443	134	24	0.179104	-2.48113	0.0422143	Down
comp204079_c0_seq4	3.04005	70.0647	0.0433892	-4.52652	0.0122546	50	0.001	2e-05	-15.6096	0.00360433	Down
comp204348_c2_seq6	88.1614	544.728	0.161845	-2.62732	0.00528685	339	91	0.268437	-1.89735	0.0450244	Down
comp204377_c0_seq1	34.4539	282.232	0.122076	-3.03414	0.00565383	656	188	0.286585	-1.80296	0.0310306	Down
comp205090_c0_seq1	21.2803	192.431	0.110587	-3.17675	0.00867566	170	0.001	5.88235e-06	-17.3752	3.32315e-06	Down
comp205121_c0_seq3	0.001	49.3413	2.0267e-05	-15.5905	0.00530703	81	0.001	1.23457e-05	-16.3056	0.000383533	Down
comp205139_c1_seq2	172.269	1007.55	0.170979	-2.54811	0.00307794	3068	220	0.071708	-3.80172	1.124e-06	Down
comp205736_c1_seq1	37.4939	226.97	0.165193	-2.59777	0.020162	90	2	0.0222222	-5.49185	0.00173246	Down
comp205852_c1_seq4	22.2937	316.771	0.0703779	-3.82873	0.000682522	387	39	0.100775	-3.31079	0.00103275	Down
comp205863_c0_seq1	0.001	49.3413	2.0267e-05	-15.5905	0.00530703	56	0.001	1.78571e-05	-15.7731	0.00223967	Down
comp206013_c1_seq1	509.715	2260.82	0.225456	-2.14908	0.00683477	2046	247	0.120723	-3.05022	8.40599e-05	Down
comp206209_c0_seq1	39.5206	260.522	0.151698	-2.72073	0.0127958	508	111	0.218504	-2.19427	0.0140042	Down
comp206250_c3_seq2	39.5206	0.001	39520.6	15.2703	0.0113529	0.001	26	26000	14.6662	0.0333736	Up
comp206687_c4_seq2	0.001	36.5126	2.73878e-05	-15.1561	0.0153223	30	0.001	3.33333e-05	-14.8727	0.021643	Down
comp206714_c0_seq1	50.6675	302.956	0.167244	-2.57997	0.0138515	282	64	0.22695	-2.13955	0.0322103	Down
comp206855_c0_seq1	108.428	0.001	108428	16.7264	0.000112868	1	106	106	6.72792	0.000316806	Up
comp206914_c0_seq5	62.8277	0.001	62827.7	15.9391	0.00184872	0.001	32	32000	14.9658	0.0177214	Up
comp207796_c0_seq3	0.001	62.1701	1.60849e-05	-15.9239	0.00204178	43	0.001	2.32558e-05	-15.392	0.00648569	Down
comp208406_c0_seq1	0.001	122.366	8.17217e-06	-16.9008	5.83171e-05	34	0.001	2.94118e-05	-15.0532	0.0146339	Down
comp209068_c0_seq1	13.1735	1952.93	0.00674553	-7.21185	5.77723e-12	802	91	0.113466	-3.13966	0.00033277	Down
comp209427_c0_seq1	7.09345	139.142	0.0509797	-4.29393	0.00271599	68	2	0.0294118	-5.08746	0.00609957	Down
comp209427_c1_seq4	38.5073	218.089	0.176567	-2.50171	0.0256526	226	30	0.132743	-2.91329	0.00843144	Down
comp209537_c0_seq1	147.949	23.6838	6.24684	2.64313	0.0336768	34	246	7.23529	2.85505	0.00820849	Up
comp209582_c0_seq2	5.06675	76.9724	0.0658255	-3.92521	0.0182238	113	0.001	8.84956e-06	-16.786	5.67474e-05	Down
comp209598_c1_seq3	0.001	88.8144	1.12594e-05	-16.4385	0.000367292	33	0.001	3.0303e-05	-15.0102	0.0160897	Down
comp210281_c0_seq1	124.642	0.001	124642	16.9274	4.81637e-05	25	344	13.76	3.78241	0.000391924	Up
comp210633_c1_seq1	0.001	177.629	5.62972e-06	-17.4385	4.57987e-06	69	0.001	1.44928e-05	-16.0743	0.000860281	Down
comp211135_c4_seq1	0.001	57.2359	1.74715e-05	-15.8046	0.00291447	86	0.001	1.16279e-05	-16.392	0.000278753	Down
comp211139_c1_seq1	0.001	99.6694	1.00332e-05	-16.6049	0.000196314	54	0.001	1.85185e-05	-15.7207	0.0026177	Down
comp211320_c0_seq1	119.575	532.886	0.224392	-2.15591	0.0190648	400	104	0.26	-1.94342	0.0344684	Down
comp211369_c0_seq3	102.348	12.8287	7.97805	2.99604	0.033995	25	179	7.16	2.83996	0.0146929	Up
comp211984_c0_seq1	475.261	24.6707	19.2642	4.26785	6.34922e-05	7	65	9.28571	3.21501	0.0437137	Up
comp212062_c0_seq1	86.1347	369.073	0.233381	-2.09924	0.031768	26	0.001	3.84615e-05	-14.6662	0.0333736	Down
comp212137_c0_seq1	119.575	480.584	0.248812	-2.00687	0.0304591	70	0.001	1.42857e-05	-16.0951	0.00080221	Down
comp212206_c0_seq1	184.43	15.7892	11.6807	3.54606	0.00470652	0.001	61	61000	15.8965	0.00153286	Up
comp212276_c0_seq1	182.403	21.7102	8.40173	3.07069	0.0115933	6	190	31.6667	4.98489	0.000206307	Up
comp212394_c0_seq1	32.4272	0.001	32427.2	14.9849	0.0215806	11	90	8.18182	3.03242	0.0329665	Up
comp212521_c0_seq1	35.4672	0.986826	35.9407	5.16755	0.0385328	0.001	23	23000	14.4893	0.0470677	Up
comp212724_c0_seq1	41.5473	0.001	41547.3	15.3425	0.00956786	1	111	111	6.79442	0.00024301	Up
comp213098_c0_seq1	0.001	79.9329	1.25105e-05	-16.2865	0.000629337	118	0.001	8.47458e-06	-16.8484	4.31466e-05	Down
comp213344_c0_seq1	0.001	106.577	9.38287e-06	-16.7015	0.000133945	47	3	0.0638298	-3.96963	0.0372143	Down
comp213410_c0_seq1	2.0267	52.3018	0.0387501	-4.68966	0.0214832	85	6	0.0705882	-3.82443	0.0131239	Down
comp213790_c0_seq1	0.001	36.5126	2.73878e-05	-15.1561	0.0153223	31	0.001	3.22581e-05	-14.92	0.0195598	Down
comp218115_c0_seq1	0.001	44.4072	2.25189e-05	-15.4385	0.00787683	41	2	0.0487805	-4.35755	0.0364599	Down
comp218142_c0_seq1	60.801	0.986826	61.6127	5.94515	0.00622856	0.001	26	26000	14.6662	0.0333736	Up
comp218444_c0_seq1	1.01335	38.4862	0.0263302	-5.24714	0.031627	60	0.001	1.66667e-05	-15.8727	0.00165168	Down
comp219952_c0_seq1	0.001	36.5126	2.73878e-05	-15.1561	0.0153223	35	0.001	2.85714e-05	-15.0951	0.0133262	Down
comp221759_c0_seq1	0.001	39.473	2.53337e-05	-15.2686	0.0118662	23	0.001	4.34783e-05	-14.4893	0.0470677	Down
comp221874_c0_seq1	0.001	28.618	3.49431e-05	-14.8046	0.0326824	27	0.001	3.7037e-05	-14.7207	0.0298389	Down
comp222577_c0_seq1	66.8811	0.001	66881.1	16.0293	0.00139326	0.001	41	41000	15.3233	0.00772579	Up
comp223136_c0_seq1	0.001	33.5521	2.98044e-05	-15.0341	0.020077	26	0.001	3.84615e-05	-14.6662	0.0333736	Down
comp223316_c0_seq1	2.0267	45.394	0.0446468	-4.4853	0.0337079	33	0.001	3.0303e-05	-15.0102	0.0160897	Down
comp225158_c0_seq1	0.001	27.6311	3.61911e-05	-14.754	0.0361438	26	0.001	3.84615e-05	-14.6662	0.0333736	Down
comp226110_c0_seq1	0.001	57.2359	1.74715e-05	-15.8046	0.00291447	39	0.001	2.5641e-05	-15.2512	0.00923467	Down
comp238302_c0_seq1	48.6408	0.001	48640.8	15.5699	0.00535769	0.001	33	33000	15.0102	0.0160897	Up
comp243783_c0_seq1	41.5473	0.001	41547.3	15.3425	0.00956786	0.001	34	34000	15.0532	0.0146339	Up
comp250202_c0_seq1	29.3871	0.001	29387.1	14.8429	0.0292461	0.001	30	30000	14.8727	0.021643	Up
comp298379_c0_seq1	54.7209	0.001	54720.9	15.7398	0.00334551	0.001	27	27000	14.7207	0.0298389	Up
comp346491_c0_seq1	0.001	28.618	3.49431e-05	-14.8046	0.0326824	33	0.001	3.0303e-05	-15.0102	0.0160897	Down
comp394398_c0_seq1	0.001	24.6707	4.0534e-05	-14.5905	0.0492886	23	0.001	4.34783e-05	-14.4893	0.0470677	Down
comp40675_c0_seq1	0.001	70.0647	1.42725e-05	-16.0964	0.00118736	26	0.001	3.84615e-05	-14.6662	0.0333736	Down
comp43880_c0_seq1	63.841	2.96048	21.5644	4.43058	0.016386	4	51	12.75	3.67243	0.0413412	Up
comp45379_c0_seq1	1.01335	45.394	0.0223234	-5.4853	0.0189233	47	0.001	2.12766e-05	-15.5204	0.00461524	Down
comp46053_c0_seq1	27.3604	0.001	27360.4	14.7398	0.0360095	0.001	26	26000	14.6662	0.0333736	Up
comp54388_c0_seq1	135.789	476.637	0.284889	-1.81153	0.0484861	189	0.001	5.29101e-06	-17.528	1.89773e-05	Down
comp54679_c0_seq1	0.001	139.142	7.18688e-06	-17.0862	2.55073e-05	301	0.001	3.32226e-06	-18.1994	2.2795e-08	Down
comp55053_c1_seq1	35.4672	0.001	35467.2	15.1142	0.0162013	2	60	30	4.90689	0.0100332	Up
comp55895_c0_seq1	34.4539	0.001	34453.9	15.0724	0.017785	2	63	31.5	4.97728	0.00830144	Up
comp56717_c0_seq1	35.4672	0.001	35467.2	15.1142	0.0162013	0.001	23	23000	14.4893	0.0470677	Up
comp57528_c0_seq1	0.001	28.618	3.49431e-05	-14.8046	0.0326824	49	0.001	2.04082e-05	-15.5805	0.0110074	Down
comp58129_c0_seq1	61.8143	0.001	61814.3	15.9157	0.00198693	1	68	68	6.08746	0.002943	Up
comp79757_c0_seq1	46.6141	279.272	0.166913	-2.58283	0.0154667	90	10	0.111111	-3.16993	0.0274418	Down
comp91207_c0_seq1	0.001	27.6311	3.61911e-05	-14.754	0.0361438	29	0.001	3.44828e-05	-14.8238	0.0240184	Down
comp93989_c0_seq1	99.3083	6.90778	14.3763	3.84562	0.0115841	7	108	15.4286	3.94753	0.00646617	Up
comp98690_c0_seq1	39.5206	0.986826	40.0482	5.32367	0.0281385	0.001	45	45000	15.4576	0.00546253	Up

## Sheet: only expressed in plaice rex
id	baseMean_Sample_728	baseMean_Sample_724	foldChange	log2FoldChange	pval	baseMean_Sample_9	baseMean_Sample_7	foldChange	log2FoldChange	pval	up_down
comp100836_c0_seq1	0.001	25.6575	3.8975e-05	-14.6471	0.0443681	35	0.001	2.85714e-05	-15.0951	0.0133262	Down
comp103191_c0_seq1	0.001	40.4599	2.47158e-05	-15.3042	0.01092	45	0.001	2.22222e-05	-15.4576	0.00546253	Down
comp107255_c0_seq2	0.001	28.618	3.49431e-05	-14.8046	0.0326824	57	0.001	1.75439e-05	-15.7987	0.0020736	Down
comp107333_c0_seq1	0.001	26.6443	3.75315e-05	-14.7015	0.0399999	32	0.001	3.125e-05	-14.9658	0.0177214	Down
comp108781_c0_seq1	0.001	42.4335	2.35663e-05	-15.3729	0.00926614	31	0.001	3.22581e-05	-14.92	0.0195598	Down
comp110290_c0_seq3	0.001	100.656	9.9348e-06	-16.6191	0.000185742	51	0.001	1.96078e-05	-15.6382	0.00332395	Down
comp110711_c0_seq1	0.001	30.5916	3.26887e-05	-14.9008	0.0267822	25	0.001	4e-05	-14.6096	0.0373896	Down
comp123505_c0_seq2	0.001	75.9856	1.31604e-05	-16.2134	0.000806918	23	0.001	4.34783e-05	-14.4893	0.0470677	Down
comp139013_c0_seq1	0.001	26.6443	3.75315e-05	-14.7015	0.0399999	25	0.001	4e-05	-14.6096	0.0373896	Down
comp145111_c0_seq1	0.001	102.63	9.74375e-06	-16.6471	0.000166401	71	0.001	1.40845e-05	-16.1155	0.000748423	Down
comp152497_c0_seq1	0.001	29.6048	3.37783e-05	-14.8535	0.029571	30	0.001	3.33333e-05	-14.8727	0.021643	Down
comp155656_c1_seq1	0.001	30.5916	3.26887e-05	-14.9008	0.0267822	23	0.001	4.34783e-05	-14.4893	0.0470677	Down
comp158218_c0_seq1	0.001	34.5389	2.89528e-05	-15.0759	0.018309	23	0.001	4.34783e-05	-14.4893	0.0470677	Down
comp163206_c0_seq2	0.001	47.3677	2.11115e-05	-15.5316	0.00620298	42	0.001	2.38095e-05	-15.3581	0.00707567	Down
comp169272_c0_seq1	0.001	50.3281	1.98696e-05	-15.6191	0.0049135	43	0.001	2.32558e-05	-15.392	0.00648569	Down
comp175432_c0_seq1	0.001	34.5389	2.89528e-05	-15.0759	0.018309	25	0.001	4e-05	-14.6096	0.0373896	Down
comp175639_c0_seq2	0.001	42.4335	2.35663e-05	-15.3729	0.00926614	57	0.001	1.75439e-05	-15.7987	0.0020736	Down
comp177026_c0_seq1	0.001	301.969	3.3116e-06	-18.204	5.57854e-08	65	0.001	1.53846e-05	-15.9882	0.00114349	Down
comp177654_c1_seq1	0.001	43.4204	2.30307e-05	-15.4061	0.00854118	34	0.001	2.94118e-05	-15.0532	0.0146339	Down
comp178553_c0_seq2	0.001	46.3808	2.15606e-05	-15.5012	0.00671269	110	0.001	9.09091e-06	-16.7471	6.70764e-05	Down
comp179853_c0_seq1	0.001	164.8	6.06796e-06	-17.3304	7.919e-06	213	0.001	4.69484e-06	-17.7005	5.3772e-07	Down
comp180781_c2_seq1	0.001	37.4994	2.66671e-05	-15.1946	0.0140529	28	0.001	3.57143e-05	-14.7731	0.0267363	Down
comp181510_c0_seq1	0.001	2041.74	4.89778e-07	-20.9614	4.09026e-17	588	0.001	1.70068e-06	-19.1655	1.39766e-11	Down
comp187359_c0_seq2	0.001	48.3545	2.06806e-05	-15.5614	0.0057357	25	0.001	4e-05	-14.6096	0.0373896	Down
comp187864_c1_seq1	0.001	66.1174	1.51246e-05	-16.0127	0.00155076	31	0.001	3.22581e-05	-14.92	0.0195598	Down
comp188257_c1_seq2	0.001	63.1569	1.58336e-05	-15.9467	0.0019046	23	0.001	4.34783e-05	-14.4893	0.0470677	Down
comp188395_c0_seq1	0.001	74.9988	1.33335e-05	-16.1946	0.000859591	193	0.001	5.18135e-06	-17.5582	1.21995e-06	Down
comp190995_c1_seq2	0.001	38.4862	2.59833e-05	-15.2321	0.0129061	31	0.001	3.22581e-05	-14.92	0.0195598	Down
comp192157_c0_seq1	0.001	27.6311	3.61911e-05	-14.754	0.0361438	29	0.001	3.44828e-05	-14.8238	0.0240184	Down
comp195214_c0_seq4	0.001	179.602	5.56786e-06	-17.4544	4.21826e-06	211	0.001	4.73934e-06	-17.6869	5.82467e-07	Down
comp200567_c0_seq1	0.001	35.5257	2.81486e-05	-15.1166	0.0167333	27	0.001	3.7037e-05	-14.7207	0.0298389	Down
comp202680_c0_seq3	0.001	55.2623	1.80955e-05	-15.754	0.00337353	60	0.001	1.66667e-05	-15.8727	0.00165168	Down
comp203113_c5_seq1	0.001	26.6443	3.75315e-05	-14.7015	0.0399999	33	0.001	3.0303e-05	-15.0102	0.0160897	Down
comp205121_c0_seq3	0.001	49.3413	2.0267e-05	-15.5905	0.00530703	81	0.001	1.23457e-05	-16.3056	0.000383533	Down
comp205863_c0_seq1	0.001	49.3413	2.0267e-05	-15.5905	0.00530703	56	0.001	1.78571e-05	-15.7731	0.00223967	Down
comp206687_c4_seq2	0.001	36.5126	2.73878e-05	-15.1561	0.0153223	30	0.001	3.33333e-05	-14.8727	0.021643	Down
comp207796_c0_seq3	0.001	62.1701	1.60849e-05	-15.9239	0.00204178	43	0.001	2.32558e-05	-15.392	0.00648569	Down
comp208406_c0_seq1	0.001	122.366	8.17217e-06	-16.9008	5.83171e-05	34	0.001	2.94118e-05	-15.0532	0.0146339	Down
comp209598_c1_seq3	0.001	88.8144	1.12594e-05	-16.4385	0.000367292	33	0.001	3.0303e-05	-15.0102	0.0160897	Down
comp210633_c1_seq1	0.001	177.629	5.62972e-06	-17.4385	4.57987e-06	69	0.001	1.44928e-05	-16.0743	0.000860281	Down
comp211135_c4_seq1	0.001	57.2359	1.74715e-05	-15.8046	0.00291447	86	0.001	1.16279e-05	-16.392	0.000278753	Down
comp211139_c1_seq1	0.001	99.6694	1.00332e-05	-16.6049	0.000196314	54	0.001	1.85185e-05	-15.7207	0.0026177	Down
comp213098_c0_seq1	0.001	79.9329	1.25105e-05	-16.2865	0.000629337	118	0.001	8.47458e-06	-16.8484	4.31466e-05	Down
comp213790_c0_seq1	0.001	36.5126	2.73878e-05	-15.1561	0.0153223	31	0.001	3.22581e-05	-14.92	0.0195598	Down
comp219952_c0_seq1	0.001	36.5126	2.73878e-05	-15.1561	0.0153223	35	0.001	2.85714e-05	-15.0951	0.0133262	Down
comp221759_c0_seq1	0.001	39.473	2.53337e-05	-15.2686	0.0118662	23	0.001	4.34783e-05	-14.4893	0.0470677	Down
comp221874_c0_seq1	0.001	28.618	3.49431e-05	-14.8046	0.0326824	27	0.001	3.7037e-05	-14.7207	0.0298389	Down
comp223136_c0_seq1	0.001	33.5521	2.98044e-05	-15.0341	0.020077	26	0.001	3.84615e-05	-14.6662	0.0333736	Down
comp225158_c0_seq1	0.001	27.6311	3.61911e-05	-14.754	0.0361438	26	0.001	3.84615e-05	-14.6662	0.0333736	Down
comp226110_c0_seq1	0.001	57.2359	1.74715e-05	-15.8046	0.00291447	39	0.001	2.5641e-05	-15.2512	0.00923467	Down
comp346491_c0_seq1	0.001	28.618	3.49431e-05	-14.8046	0.0326824	33	0.001	3.0303e-05	-15.0102	0.0160897	Down
comp394398_c0_seq1	0.001	24.6707	4.0534e-05	-14.5905	0.0492886	23	0.001	4.34783e-05	-14.4893	0.0470677	Down
comp40675_c0_seq1	0.001	70.0647	1.42725e-05	-16.0964	0.00118736	26	0.001	3.84615e-05	-14.6662	0.0333736	Down
comp54679_c0_seq1	0.001	139.142	7.18688e-06	-17.0862	2.55073e-05	301	0.001	3.32226e-06	-18.1994	2.2795e-08	Down
comp57528_c0_seq1	0.001	28.618	3.49431e-05	-14.8046	0.0326824	49	0.001	2.04082e-05	-15.5805	0.0110074	Down
comp91207_c0_seq1	0.001	27.6311	3.61911e-05	-14.754	0.0361438	29	0.001	3.44828e-05	-14.8238	0.0240184	Down

## Sheet: only expressed in un-plaice rex
id	baseMean_Sample_728	baseMean_Sample_724	foldChange	log2FoldChange	pval	baseMean_Sample_9	baseMean_Sample_7	foldChange	log2FoldChange	pval	up_down
comp105136_c0_seq1	101.335	0.001	101335	16.6288	0.000167013	0.001	23	23000	14.4893	0.0470677	Up
comp106615_c0_seq2	50.6675	0.001	50667.5	15.6288	0.00456737	0.001	41	41000	15.3233	0.00772579	Up
comp113174_c0_seq1	45.6007	0.001	45600.7	15.4768	0.0068418	0.001	93	93000	16.5049	0.000180825	Up
comp120226_c0_seq1	73.9745	0.001	73974.5	16.1747	0.000866635	0.001	29	29000	14.8238	0.0240184	Up
comp122339_c0_seq1	37.4939	0.001	37493.9	15.1944	0.0135228	0.001	29	29000	14.8238	0.0240184	Up
comp124637_c0_seq1	27.3604	0.001	27360.4	14.7398	0.0360095	0.001	32	32000	14.9658	0.0177214	Up
comp135524_c0_seq1	26.3471	0.001	26347.1	14.6854	0.0400173	0.001	28	28000	14.7731	0.0267363	Up
comp145932_c0_seq1	36.4806	0.001	36480.6	15.1548	0.0147888	0.001	54	54000	15.7207	0.0026177	Up
comp149624_c0_seq2	33.4405	0.001	33440.5	15.0293	0.0195695	0.001	34	34000	15.0532	0.0146339	Up
comp152885_c0_seq1	28.3738	0.001	28373.8	14.7923	0.0324429	0.001	27	27000	14.7207	0.0298389	Up
comp156756_c0_seq1	27.3604	0.001	27360.4	14.7398	0.0360095	0.001	25	25000	14.6096	0.0373896	Up
comp159093_c0_seq1	24.3204	0.001	24320.4	14.5699	0.0497181	0.001	39	39000	15.2512	0.00923467	Up
comp163286_c0_seq1	64.8544	0.001	64854.4	15.9849	0.00160316	0.001	75	75000	16.1946	0.000569722	Up
comp170136_c0_seq3	62.8277	0.001	62827.7	15.9391	0.00184872	0.001	54	54000	15.7207	0.0026177	Up
comp172098_c1_seq1	269.551	0.001	269551	18.0402	1.39149e-07	0.001	73	73000	16.1556	0.000652368	Up
comp172666_c0_seq1	38.5073	0.001	38507.3	15.2328	0.0123831	0.001	27	27000	14.7207	0.0298389	Up
comp186802_c0_seq2	38.5073	0.001	38507.3	15.2328	0.0123831	0.001	106	106000	16.6937	8.41192e-05	Up
comp187850_c0_seq1	30.4005	0.001	30400.5	14.8918	0.02639	0.001	39	39000	15.2512	0.00923467	Up
comp190120_c0_seq1	78.0279	0.001	78027.9	16.2517	0.000667888	0.001	53	53000	15.6937	0.00283275	Up
comp192365_c0_seq1	269.551	0.001	269551	18.0402	1.39149e-07	0.001	136	136000	17.0532	1.68186e-05	Up
comp192901_c0_seq1	102.348	0.001	102348	16.6431	0.000157798	0.001	42	42000	15.3581	0.00707567	Up
comp193267_c0_seq1	76.0012	0.001	76001.2	16.2137	0.000760081	0.001	27	27000	14.7207	0.0298389	Up
comp193694_c1_seq1	72.9612	0.001	72961.2	16.1548	0.00092606	0.001	67	67000	16.0319	0.000990814	Up
comp194578_c0_seq1	36.4806	0.001	36480.6	15.1548	0.0147888	0.001	35	35000	15.0951	0.0133262	Up
comp206250_c3_seq2	39.5206	0.001	39520.6	15.2703	0.0113529	0.001	26	26000	14.6662	0.0333736	Up
comp206914_c0_seq5	62.8277	0.001	62827.7	15.9391	0.00184872	0.001	32	32000	14.9658	0.0177214	Up
comp222577_c0_seq1	66.8811	0.001	66881.1	16.0293	0.00139326	0.001	41	41000	15.3233	0.00772579	Up
comp238302_c0_seq1	48.6408	0.001	48640.8	15.5699	0.00535769	0.001	33	33000	15.0102	0.0160897	Up
comp243783_c0_seq1	41.5473	0.001	41547.3	15.3425	0.00956786	0.001	34	34000	15.0532	0.0146339	Up
comp250202_c0_seq1	29.3871	0.001	29387.1	14.8429	0.0292461	0.001	30	30000	14.8727	0.021643	Up
comp298379_c0_seq1	54.7209	0.001	54720.9	15.7398	0.00334551	0.001	27	27000	14.7207	0.0298389	Up
comp46053_c0_seq1	27.3604	0.001	27360.4	14.7398	0.0360095	0.001	26	26000	14.6662	0.0333736	Up
comp56717_c0_seq1	35.4672	0.001	35467.2	15.1142	0.0162013	0.001	23	23000	14.4893	0.0470677	Up

## Sheet: genes which |log2foldchange|>3
id	baseMean_Sample_728	baseMean_Sample_724	foldChange	log2FoldChange	pval	baseMean_Sample_9	baseMean_Sample_7	foldChange	log2FoldChange	pval	up_down
comp191282_c6_seq1	1.01335	105.59	0.00959699	-6.7032	0.000506522	111	1	0.00900901	-6.79442	0.00024301	Down
comp202431_c0_seq3	1.01335	59.2096	0.0171146	-5.86863	0.00727091	56	1	0.0178571	-5.80735	0.00663207	Down
comp185127_c0_seq1	2.0267	55.2623	0.0366742	-4.76909	0.0178186	42	1	0.0238095	-5.39232	0.018786	Down
comp174667_c0_seq3	2.0267	68.091	0.0297646	-5.07026	0.00824076	41	1	0.0243902	-5.35755	0.0203273	Down
comp209427_c0_seq1	7.09345	139.142	0.0509797	-4.29393	0.00271599	68	2	0.0294118	-5.08746	0.00609957	Down
comp137758_c0_seq1	10.1335	107.564	0.0942089	-3.40799	0.0179043	71	3	0.0422535	-4.56478	0.00875551	Down
comp180574_c0_seq3	1.01335	34.5389	0.0293394	-5.09102	0.0430083	42	2	0.047619	-4.39232	0.0339194	Down
comp109531_c0_seq1	4.0534	52.3018	0.0775002	-3.68966	0.0471292	71	5	0.0704225	-3.82782	0.0189944	Down
comp213410_c0_seq1	2.0267	52.3018	0.0387501	-4.68966	0.0214832	85	6	0.0705882	-3.82443	0.0131239	Down
comp149552_c0_seq1	7.09345	322.692	0.0219821	-5.50753	1.28569e-05	63	5	0.0793651	-3.65535	0.0287868	Down
comp205852_c1_seq4	22.2937	316.771	0.0703779	-3.82873	0.000682522	387	39	0.100775	-3.31079	0.00103275	Down
comp186575_c0_seq1	1.01335	36.5126	0.0277534	-5.17119	0.0368041	65	7	0.107692	-3.21501	0.0437137	Down
comp209068_c0_seq1	13.1735	1952.93	0.00674553	-7.21185	5.77723e-12	802	91	0.113466	-3.13966	0.00033277	Down
comp192224_c0_seq1	72.9612	0.986826	73.9352	6.20819	0.00289455	9	81	9	3.16993	0.0325971	Up
comp211984_c0_seq1	475.261	24.6707	19.2642	4.26785	6.34922e-05	7	65	9.28571	3.21501	0.0437137	Up
comp194571_c2_seq1	147.949	14.8024	9.99494	3.3212	0.0110536	20	208	10.4	3.37851	0.00373884	Up
comp43880_c0_seq1	63.841	2.96048	21.5644	4.43058	0.016386	4	51	12.75	3.67243	0.0413412	Up
comp174065_c0_seq1	210.777	13.8156	15.2565	3.93135	0.0016192	13	181	13.9231	3.79941	0.00225047	Up
comp93989_c0_seq1	99.3083	6.90778	14.3763	3.84562	0.0115841	7	108	15.4286	3.94753	0.00646617	Up
comp149127_c0_seq1	545.182	17.7629	30.6922	4.9398	5.386e-06	15	444	29.6	4.88753	7.06803e-06	Up
comp212276_c0_seq1	182.403	21.7102	8.40173	3.07069	0.0115933	6	190	31.6667	4.98489	0.000206307	Up
comp177931_c0_seq2	63.841	4.93413	12.9387	3.69362	0.0327915	1	35	35	5.12928	0.033084	Up
comp153327_c0_seq1	77.0146	0.986826	78.0427	6.28619	0.00227261	1	64	64	6	0.00383056	Up
comp183902_c0_seq1	438.78	1.97365	222.319	7.79649	2.57858e-08	1	122	122	6.93074	0.000138091	Up
comp138262_c0_seq3	89.1748	4.93413	18.073	4.17577	0.00982682	0.001	23	23000	14.4893	0.0470677	Up
comp212521_c0_seq1	35.4672	0.986826	35.9407	5.16755	0.0385328	0.001	23	23000	14.4893	0.0470677	Up
comp218142_c0_seq1	60.801	0.986826	61.6127	5.94515	0.00622856	0.001	26	26000	14.6662	0.0333736	Up
comp130512_c0_seq1	61.8143	1.97365	31.3198	4.969	0.0113472	0.001	36	36000	15.1357	0.0121462	Up
comp98690_c0_seq1	39.5206	0.986826	40.0482	5.32367	0.0281385	0.001	45	45000	15.4576	0.00546253	Up
comp212206_c0_seq1	184.43	15.7892	11.6807	3.54606	0.00470652	0.001	61	61000	15.8965	0.00153286	Up
comp198074_c0_seq1	50.6675	1.97365	25.6719	4.68212	0.0228325	0.001	64	64000	15.9658	0.0012294	Up
comp188214_c1_seq1	142.882	0.986826	144.79	7.17782	7.90861e-05	0.001	164	164000	17.3233	4.36668e-06	Up
