# Supplementary material for: Solexa-Sequencing Based Transcriptome Study of Plaice Skin Phenotype in Rex Rabbits (Oryctolagus cuniculus)
Source: PLoS One. 2015 May 8;10(5):e0124583. doi: 10.1371/journal.pone.0124583 (PMC4425669; doi:10.1371/journal.pone.0124583)
Supplement: S2 File — Table A, The GO information about 99 known genes. Table B, The expression of differential expressed novel genes (four sheets). Table C, The pathway enrichment of genes. Table D, KEGG pathways of differentially expressed genes. (ZIP) [file pone.0124583.s002.zip › Table_B.xlsx]

## Sheet: pathway
pathway	pathway_type	gene_num	gene_list
ko04742, Taste transduction	Organismal Systems\Sensory system	71	comp71003_c0_seq2;comp90385_c0_seq1;comp123191_c0_seq1;comp6896_c0_seq1;comp93077_c0_seq1;comp82307_c0_seq2;comp90878_c0_seq1;comp55640_c0_seq2;comp70893_c0_seq1;comp96443_c0_seq1;comp127188_c0_seq1;comp112042_c0_seq1;comp54795_c0_seq1;comp139472_c0_seq2;comp170455_c0_seq1;comp170455_c1_seq2;comp175257_c0_seq8;comp180456_c0_seq3;comp134851_c0_seq1;comp162577_c0_seq2;comp156627_c0_seq1;comp148950_…
ko00950, Isoquinoline alkaloid biosynthesis	Metabolism\Biosynthesis of other secondary metabolites	32	comp72860_c0_seq3;comp101933_c0_seq1;comp126648_c0_seq2;comp127966_c1_seq1;comp171449_c0_seq1;comp143033_c0_seq3;comp153719_c0_seq1;comp194147_c0_seq1;comp195622_c0_seq2;comp195678_c0_seq1;comp195802_c0_seq1;comp191122_c0_seq1;comp195630_c0_seq1;comp201469_c0_seq2;comp207407_c3_seq9;comp209284_c1_seq5;comp301471_c0_seq1;comp229188_c0_seq1;comp261988_c0_seq1;comp267756_c0_seq1;comp258973_c0_seq1;c…
ko04978, Mineral absorption	Organismal Systems\Digestive system	111	comp119266_c0_seq1;comp51893_c0_seq1;comp91702_c0_seq1;comp73624_c0_seq1;comp5131_c0_seq2;comp50480_c0_seq1;comp108364_c0_seq1;comp55677_c0_seq1;comp116202_c0_seq1;comp118657_c0_seq1;comp126155_c0_seq1;comp87150_c0_seq1;comp92802_c0_seq1;comp62164_c0_seq1;comp97833_c0_seq1;comp52319_c0_seq2;comp54803_c0_seq1;comp112192_c0_seq1;comp125405_c0_seq1;comp54709_c0_seq2;comp119584_c0_seq2;comp62493_c0_s…
ko04626, Plant-pathogen interaction	Organismal Systems\Environmental adaptation	69	comp15094_c0_seq1;comp54785_c0_seq1;comp54789_c0_seq1;comp54815_c0_seq2;comp54903_c0_seq1;comp55097_c0_seq1;comp110671_c0_seq2;comp113339_c0_seq1;comp78281_c0_seq1;comp67573_c0_seq1;comp38738_c0_seq1;comp54736_c0_seq1;comp92682_c0_seq1;comp100369_c0_seq1;comp69360_c0_seq1;comp152399_c0_seq2;comp163213_c0_seq2;comp181016_c1_seq1;comp181892_c0_seq1;comp164249_c0_seq1;comp172992_c0_seq1;comp173588_c…
ko05310, Asthma	Human Diseases\Immune diseases	73	comp111755_c0_seq1;comp68403_c0_seq1;comp48607_c0_seq1;comp4251_c0_seq1;comp114728_c0_seq1;comp42900_c0_seq1;comp99720_c0_seq1;comp149629_c0_seq1;comp141730_c0_seq1;comp162089_c0_seq2;comp165869_c0_seq1;comp179532_c0_seq2;comp183022_c0_seq2;comp159426_c0_seq3;comp144160_c0_seq1;comp173404_c0_seq2;comp181020_c0_seq1;comp164102_c0_seq4;comp148441_c0_seq1;comp148441_c1_seq1;comp147327_c0_seq2;comp18…
ko04623, Cytosolic DNA-sensing pathway	Organismal Systems\Immune system	78	comp16041_c0_seq1;comp111665_c0_seq1;comp117904_c0_seq1;comp54494_c0_seq1;comp58236_c0_seq1;comp58529_c0_seq1;comp112644_c0_seq1;comp101454_c0_seq1;comp56568_c0_seq2;comp132093_c0_seq1;comp181661_c0_seq4;comp148005_c0_seq2;comp182961_c0_seq4;comp180943_c0_seq2;comp180966_c0_seq2;comp183564_c0_seq1;comp200630_c1_seq17;comp198851_c0_seq1;comp190637_c0_seq9;comp188211_c0_seq4;comp190994_c0_seq2;comp…
ko00533, Glycosaminoglycan biosynthesis - keratan sulfate	Metabolism\Glycan biosynthesis and metabolism	31	comp109914_c0_seq1;comp124708_c0_seq2;comp162852_c0_seq1;comp183539_c0_seq1;comp183147_c0_seq14;comp146219_c0_seq1;comp172586_c0_seq1;comp179594_c0_seq2;comp181055_c0_seq1;comp162326_c0_seq1;comp197132_c0_seq6;comp193303_c0_seq3;comp190692_c0_seq11;comp199736_c1_seq2;comp197470_c0_seq3;comp192075_c0_seq3;comp195318_c0_seq3;comp198910_c0_seq6;comp201580_c1_seq1;comp207798_c0_seq8;comp209837_c0_seq…
ko05204, Chemical carcinogenesis	Human Diseases\Cancers	100	comp12115_c0_seq1;comp40049_c0_seq1;comp46416_c0_seq1;comp107813_c0_seq2;comp115636_c0_seq2;comp117562_c0_seq1;comp117880_c0_seq2;comp120163_c0_seq1;comp17642_c0_seq1;comp115310_c0_seq1;comp51554_c0_seq1;comp79305_c0_seq1;comp128745_c0_seq1;comp98017_c0_seq1;comp184349_c0_seq1;comp181062_c0_seq2;comp156181_c0_seq1;comp177606_c0_seq1;comp180897_c0_seq1;comp183407_c0_seq1;comp177756_c0_seq1;comp157…
ko03018, RNA degradation	Genetic Information Processing\Folding, sorting and degradation	185	comp114127_c0_seq1;comp126123_c0_seq1;comp56258_c0_seq1;comp95797_c0_seq1;comp104717_c0_seq1;comp114192_c0_seq2;comp55630_c0_seq1;comp55635_c0_seq1;comp23696_c0_seq1;comp41553_c0_seq1;comp89830_c0_seq1;comp27209_c0_seq1;comp149318_c0_seq1;comp165880_c0_seq1;comp135927_c0_seq1;comp181956_c0_seq1;comp184059_c0_seq3;comp183856_c0_seq2;comp181577_c0_seq1;comp153030_c0_seq2;comp168678_c0_seq2;comp1799…
ko03015, mRNA surveillance pathway	Genetic Information Processing\Translation	203	comp117738_c0_seq1;comp78856_c0_seq1;comp16615_c0_seq2;comp112031_c0_seq1;comp58605_c0_seq1;comp58806_c0_seq1;comp56157_c0_seq1;comp55300_c0_seq1;comp55766_c0_seq1;comp125237_c0_seq2;comp9272_c0_seq1;comp95797_c0_seq1;comp104717_c0_seq1;comp114192_c0_seq2;comp39685_c0_seq1;comp43614_c0_seq2;comp43651_c0_seq1;comp79478_c0_seq1;comp100081_c0_seq1;comp126034_c0_seq2;comp145605_c0_seq1;comp146443_c0_…
ko05416, Viral myocarditis	Human Diseases\Cardiovascular diseases	154	comp58184_c0_seq1;comp55112_c0_seq1;comp57902_c0_seq1;comp14030_c0_seq1;comp76539_c0_seq1;comp65037_c0_seq1;comp38743_c0_seq1;comp43064_c0_seq1;comp45519_c0_seq1;comp96469_c0_seq1;comp111755_c0_seq1;comp68403_c0_seq1;comp48607_c0_seq1;comp115503_c0_seq1;comp44823_c0_seq1;comp4251_c0_seq1;comp114728_c0_seq1;comp165864_c0_seq1;comp180969_c0_seq2;comp168576_c0_seq1;comp178460_c0_seq1;comp142015_c0_s…
ko05410, Hypertrophic cardiomyopathy (HCM)	Human Diseases\Cardiovascular diseases	185	comp40135_c0_seq1;comp57239_c0_seq2;comp56703_c0_seq1;comp45462_c0_seq1;comp55559_c0_seq1;comp110338_c0_seq1;comp14030_c0_seq1;comp76539_c0_seq1;comp65037_c0_seq1;comp92749_c0_seq1;comp45158_c0_seq1;comp100625_c0_seq1;comp32154_c0_seq1;comp118275_c0_seq2;comp19876_c0_seq1;comp94451_c0_seq1;comp103298_c0_seq2;comp119091_c0_seq1;comp90573_c0_seq1;comp59729_c0_seq2;comp60733_c0_seq1;comp129191_c0_se…
ko05215, Prostate cancer	Human Diseases\Cancers	189	comp113876_c0_seq1;comp15184_c0_seq1;comp80165_c0_seq2;comp54928_c0_seq1;comp38704_c0_seq1;comp41368_c0_seq2;comp55165_c0_seq1;comp55487_c0_seq1;comp54877_c0_seq1;comp117550_c0_seq1;comp54704_c0_seq1;comp62961_c0_seq1;comp9304_c0_seq1;comp112507_c0_seq2;comp38738_c0_seq1;comp54736_c0_seq1;comp92682_c0_seq1;comp100369_c0_seq1;comp67573_c0_seq1;comp168098_c0_seq1;comp149904_c0_seq1;comp164890_c0_se…
ko00513, Various types of N-glycan biosynthesis	Metabolism\Glycan biosynthesis and metabolism	98	comp39334_c0_seq1;comp54533_c0_seq1;comp54592_c0_seq1;comp88921_c0_seq1;comp121889_c0_seq1;comp121909_c0_seq1;comp990_c0_seq1;comp116841_c0_seq1;comp179125_c0_seq2;comp182386_c1_seq1;comp161291_c0_seq2;comp172058_c0_seq1;comp172945_c0_seq1;comp173563_c0_seq2;comp168275_c0_seq1;comp179019_c0_seq1;comp162870_c0_seq1;comp175195_c0_seq2;comp183485_c0_seq13;comp162852_c0_seq1;comp183539_c0_seq1;comp18…
ko04142, Lysosome	Cellular Processes\Transport and catabolism	310	comp34325_c0_seq1;comp54778_c3_seq1;comp57852_c0_seq1;comp109325_c0_seq1;comp55197_c0_seq1;comp55381_c0_seq1;comp15762_c0_seq1;comp95329_c0_seq1;comp127404_c0_seq2;comp127442_c0_seq1;comp54807_c0_seq1;comp54833_c0_seq1;comp71068_c0_seq1;comp100153_c0_seq1;comp9039_c0_seq1;comp71539_c0_seq1;comp125612_c0_seq2;comp50434_c0_seq1;comp54821_c0_seq1;comp128422_c0_seq1;comp105830_c0_seq1;comp106512_c0_s…
ko03040, Spliceosome	Genetic Information Processing\Transcription	324	comp55068_c0_seq1;comp55036_c0_seq1;comp103218_c0_seq1;comp54638_c0_seq1;comp58545_c0_seq1;comp55643_c0_seq1;comp55699_c0_seq1;comp122652_c0_seq1;comp58262_c0_seq1;comp55172_c0_seq1;comp55630_c0_seq1;comp55635_c0_seq1;comp23696_c0_seq1;comp98786_c0_seq1;comp58989_c0_seq1;comp10599_c0_seq1;comp62555_c0_seq1;comp54655_c0_seq1;comp61368_c0_seq1;comp54497_c0_seq1;comp124328_c1_seq1;comp54728_c0_seq1;…
ko00620, Pyruvate metabolism	Metabolism\Carbohydrate metabolism	141	comp79469_c0_seq1;comp11306_c0_seq1;comp44359_c0_seq1;comp100854_c0_seq1;comp21174_c0_seq1;comp51259_c0_seq1;comp100279_c0_seq1;comp117016_c0_seq1;comp117703_c0_seq1;comp47278_c0_seq1;comp114170_c0_seq1;comp171774_c0_seq5;comp183288_c0_seq1;comp183899_c0_seq1;comp173197_c0_seq1;comp179139_c0_seq3;comp172567_c0_seq1;comp180799_c0_seq1;comp162972_c0_seq1;comp180052_c0_seq1;comp180336_c0_seq1;comp18…
ko03013, RNA transport	Genetic Information Processing\Translation	381	comp110482_c0_seq1;comp128161_c0_seq1;comp112744_c0_seq1;comp51751_c0_seq1;comp54778_c0_seq1;comp127454_c0_seq1;comp72423_c0_seq1;comp111263_c0_seq1;comp111225_c0_seq1;comp54886_c0_seq1;comp105921_c0_seq1;comp58167_c0_seq1;comp122146_c0_seq1;comp54757_c0_seq1;comp54765_c0_seq1;comp120913_c0_seq1;comp118700_c0_seq1;comp49335_c0_seq1;comp93506_c0_seq1;comp111763_c0_seq1;comp129230_c0_seq1;comp12055…
ko03010, Ribosome	Genetic Information Processing\Translation	673	comp15631_c0_seq1;comp106563_c0_seq1;comp51338_c0_seq1;comp57857_c0_seq2;comp55916_c0_seq1;comp120236_c0_seq1;comp40267_c0_seq1;comp50570_c0_seq1;comp96858_c0_seq1;comp54879_c0_seq1;comp55823_c0_seq1;comp82180_c0_seq1;comp99053_c0_seq1;comp42650_c0_seq1;comp58698_c0_seq1;comp93408_c0_seq1;comp54769_c1_seq2;comp74012_c0_seq1;comp90729_c0_seq1;comp85033_c0_seq1;comp110259_c0_seq1;comp110521_c0_seq1…
ko00471, D-Glutamine and D-glutamate metabolism	Metabolism\Metabolism of other amino acids	14	comp13311_c0_seq1;comp188849_c1_seq3;comp200435_c3_seq5;comp193615_c1_seq1;comp207207_c2_seq1;comp212242_c0_seq1;comp212340_c0_seq1;comp252364_c0_seq1;comp306420_c0_seq1;comp335647_c0_seq1;comp367338_c0_seq1;comp351970_c0_seq1;comp384443_c0_seq1;comp438669_c0_seq1;
ko00561, Glycerolipid metabolism	Metabolism\Lipid metabolism	119	comp44359_c0_seq1;comp100854_c0_seq1;comp22778_c0_seq1;comp38246_c0_seq1;comp85999_c0_seq1;comp91120_c0_seq1;comp95070_c0_seq2;comp99266_c0_seq1;comp118507_c0_seq3;comp128559_c0_seq1;comp53070_c0_seq1;comp56913_c0_seq1;comp167846_c0_seq1;comp176302_c0_seq4;comp136797_c0_seq3;comp169617_c0_seq3;comp165686_c0_seq1;comp174942_c0_seq1;comp144587_c0_seq1;comp198801_c0_seq1;comp198812_c0_seq1;comp19937…
ko05016, Huntington's disease	Human Diseases\Neurodegenerative diseases	499	comp49887_c0_seq1;comp69905_c0_seq2;comp54735_c0_seq1;comp119007_c0_seq1;comp123872_c0_seq1;comp128980_c0_seq1;comp117904_c0_seq1;comp113669_c0_seq2;comp54494_c0_seq1;comp127510_c0_seq1;comp58236_c0_seq1;comp58529_c0_seq1;comp31282_c0_seq1;comp128516_c0_seq1;comp118204_c0_seq1;comp9304_c0_seq1;comp7714_c0_seq1;comp100285_c0_seq1;comp54704_c0_seq1;comp62961_c0_seq1;comp81874_c0_seq1;comp55261_c0_s…
ko05144, Malaria	Human Diseases\Infectious diseases	112	comp111557_c0_seq1;comp124110_c0_seq2;comp8922_c0_seq1;comp112644_c0_seq1;comp124077_c0_seq3;comp68403_c0_seq1;comp48607_c0_seq1;comp85249_c0_seq1;comp114037_c0_seq1;comp125309_c0_seq1;comp89810_c0_seq1;comp172506_c0_seq1;comp179286_c0_seq1;comp164791_c0_seq1;comp164814_c0_seq1;comp166284_c0_seq2;comp145865_c0_seq1;comp145875_c0_seq1;comp184101_c0_seq3;comp143615_c0_seq1;comp182106_c1_seq1;comp16…
ko00511, Other glycan degradation	Metabolism\Glycan biosynthesis and metabolism	42	comp106955_c0_seq1;comp119590_c0_seq1;comp117860_c0_seq1;comp117865_c0_seq1;comp176009_c0_seq2;comp138591_c0_seq1;comp148529_c0_seq1;comp181230_c2_seq2;comp129738_c0_seq1;comp188426_c0_seq1;comp188617_c0_seq4;comp194205_c0_seq1;comp194407_c1_seq4;comp193858_c1_seq1;comp194133_c0_seq41;comp196370_c0_seq270;comp202337_c0_seq12;comp206667_c0_seq46;comp210262_c1_seq436;comp208268_c0_seq14;comp209886_…
ko00340, Histidine metabolism	Metabolism\Amino acid metabolism	60	comp121572_c0_seq2;comp128592_c0_seq1;comp97481_c0_seq1;comp126648_c0_seq2;comp44359_c0_seq1;comp100854_c0_seq1;comp95843_c0_seq1;comp111603_c0_seq1;comp70432_c0_seq1;comp173388_c1_seq3;comp177417_c0_seq1;comp158588_c0_seq1;comp137500_c0_seq2;comp171449_c0_seq1;comp180666_c1_seq1;comp166328_c0_seq1;comp198801_c0_seq1;comp198812_c0_seq1;comp199370_c0_seq1;comp198563_c0_seq1;comp201831_c0_seq1;comp…
ko00061, Fatty acid biosynthesis	Metabolism\Lipid metabolism	21	comp18049_c0_seq1;comp154587_c0_seq1;comp188415_c0_seq1;comp201574_c0_seq2;comp196368_c0_seq6;comp208725_c0_seq14;comp210484_c2_seq3;comp202482_c0_seq4;comp206478_c1_seq1;comp206760_c0_seq1;comp209449_c0_seq12;comp211133_c1_seq5;comp258778_c0_seq1;comp242000_c0_seq1;comp262401_c0_seq1;comp363603_c0_seq1;comp334897_c0_seq1;comp428590_c0_seq1;comp429584_c0_seq1;comp389071_c0_seq1;comp419831_c0_seq1;
ko00330, Arginine and proline metabolism	Metabolism\Amino acid metabolism	169	comp123356_c0_seq1;comp123375_c0_seq1;comp104061_c0_seq2;comp84134_c0_seq1;comp38233_c0_seq1;comp49678_c0_seq1;comp68333_c0_seq1;comp86746_c0_seq2;comp44359_c0_seq1;comp100854_c0_seq1;comp70432_c0_seq1;comp33556_c0_seq1;comp74786_c0_seq1;comp48610_c0_seq1;comp111346_c0_seq2;comp112379_c0_seq2;comp67384_c0_seq1;comp72860_c0_seq3;comp3870_c0_seq1;comp3870_c1_seq1;comp52248_c0_seq1;comp52504_c0_seq1…
ko04917, Prolactin signaling pathway	Organismal Systems\Endocrine system	127	comp71313_c0_seq1;comp60185_c0_seq1;comp54928_c0_seq1;comp38704_c0_seq1;comp41368_c0_seq2;comp55165_c0_seq1;comp55487_c0_seq1;comp112507_c0_seq2;comp183790_c0_seq8;comp167827_c0_seq1;comp143401_c0_seq1;comp172511_c0_seq1;comp167305_c0_seq1;comp178496_c0_seq2;comp147666_c0_seq2;comp181370_c0_seq2;comp180812_c0_seq1;comp130815_c2_seq1;comp142689_c0_seq2;comp168379_c0_seq1;comp173369_c0_seq2;comp183…
ko04971, Gastric acid secretion	Organismal Systems\Digestive system	157	comp124338_c0_seq1;comp126335_c0_seq1;comp54785_c0_seq1;comp54789_c0_seq1;comp54815_c0_seq2;comp54903_c0_seq1;comp55097_c0_seq1;comp110671_c0_seq2;comp63611_c0_seq1;comp61183_c0_seq1;comp68822_c0_seq1;comp80536_c0_seq1;comp54795_c0_seq1;comp58521_c0_seq1;comp100582_c0_seq1;comp103074_c0_seq1;comp5131_c0_seq2;comp50480_c0_seq1;comp108364_c0_seq1;comp55677_c0_seq1;comp116202_c0_seq1;comp118657_c0_s…
ko00523, Polyketide sugar unit biosynthesis	Metabolism\Metabolism of terpenoids and polyketides	3	comp33773_c0_seq1;comp208277_c0_seq17;comp253597_c0_seq1;
ko04068, FoxO signaling pathway	Environmental Information Processing\Signal transduction	263	comp122944_c1_seq1;comp9304_c0_seq1;comp54928_c0_seq1;comp38704_c0_seq1;comp41368_c0_seq2;comp55165_c0_seq1;comp55487_c0_seq1;comp124519_c0_seq2;comp112644_c0_seq1;comp113876_c0_seq1;comp112507_c0_seq2;comp55434_c0_seq1;comp64513_c0_seq1;comp106520_c0_seq1;comp60007_c0_seq1;comp98995_c0_seq1;comp47278_c0_seq1;comp114170_c0_seq1;comp38584_c0_seq1;comp114950_c0_seq1;comp115638_c0_seq1;comp18836_c0_…
ko05161, Hepatitis B	Human Diseases\Infectious diseases	259	comp55456_c0_seq1;comp9304_c0_seq1;comp64513_c0_seq1;comp55289_c0_seq1;comp54928_c0_seq1;comp38704_c0_seq1;comp41368_c0_seq2;comp55165_c0_seq1;comp55487_c0_seq1;comp38743_c0_seq1;comp43064_c0_seq1;comp112507_c0_seq2;comp82802_c0_seq1;comp124338_c0_seq1;comp126335_c0_seq1;comp54704_c0_seq1;comp62961_c0_seq1;comp54877_c0_seq1;comp117550_c0_seq1;comp58615_c0_seq1;comp112644_c0_seq1;comp104277_c0_seq…
ko02010, ABC transporters	Environmental Information Processing\Membrane transport	84	comp50874_c0_seq1;comp43886_c0_seq1;comp59878_c0_seq1;comp103074_c0_seq1;comp103310_c0_seq1;comp107149_c0_seq1;comp6022_c1_seq1;comp25761_c0_seq1;comp169475_c0_seq2;comp175003_c0_seq1;comp154236_c0_seq1;comp138942_c0_seq1;comp147499_c0_seq1;comp133172_c0_seq1;comp190901_c1_seq2;comp202214_c0_seq10;comp202153_c0_seq4;comp202153_c1_seq6;comp194687_c0_seq44;comp185073_c0_seq1;comp193542_c0_seq1;comp…
ko04141, Protein processing in endoplasmic reticulum	Genetic Information Processing\Folding, sorting and degradation	452	comp55711_c0_seq1;comp55768_c0_seq1;comp121587_c0_seq1;comp88921_c0_seq1;comp121889_c0_seq1;comp121909_c0_seq1;comp990_c0_seq1;comp124894_c0_seq1;comp123436_c0_seq2;comp67573_c0_seq1;comp58485_c0_seq1;comp49435_c0_seq1;comp68531_c0_seq1;comp111219_c0_seq1;comp126826_c0_seq1;comp59195_c0_seq1;comp78769_c0_seq1;comp101744_c0_seq1;comp109766_c0_seq1;comp106730_c0_seq1;comp124920_c0_seq1;comp55089_c0…
ko00030, Pentose phosphate pathway	Metabolism\Carbohydrate metabolism	83	comp41442_c0_seq1;comp105705_c0_seq1;comp105856_c0_seq1;comp57903_c0_seq1;comp59267_c0_seq1;comp83990_c0_seq1;comp53453_c0_seq1;comp53765_c0_seq1;comp70007_c0_seq1;comp129266_c0_seq1;comp54569_c0_seq1;comp121276_c0_seq1;comp37872_c0_seq1;comp127444_c0_seq1;comp165057_c0_seq1;comp164759_c0_seq2;comp181326_c0_seq5;comp135680_c0_seq1;comp144959_c0_seq1;comp147213_c0_seq1;comp164338_c0_seq1;comp16505…
ko00401, Novobiocin biosynthesis	Metabolism\Biosynthesis of other secondary metabolites	3	comp101933_c0_seq1;comp229188_c0_seq1;comp317718_c0_seq1;
ko00910, Nitrogen metabolism	Metabolism\Energy metabolism	50	comp76155_c0_seq1;comp55563_c0_seq1;comp118673_c0_seq1;comp86016_c0_seq1;comp129798_c0_seq1;comp137424_c0_seq2;comp138678_c0_seq2;comp181123_c0_seq2;comp142717_c0_seq1;comp142717_c1_seq1;comp193615_c1_seq1;comp185380_c0_seq1;comp187447_c0_seq1;comp188978_c2_seq3;comp190475_c0_seq3;comp190703_c0_seq1;comp194700_c0_seq9;comp195052_c0_seq4;comp207207_c2_seq1;comp202785_c3_seq2;comp209475_c0_seq5;com…
ko04540, Gap junction	Cellular Processes\Cell communication	158	comp113876_c0_seq1;comp112507_c0_seq2;comp122788_c0_seq1;comp128340_c0_seq1;comp52556_c0_seq1;comp54795_c0_seq1;comp58521_c0_seq1;comp13792_c0_seq1;comp54384_c0_seq1;comp56273_c0_seq1;comp124338_c0_seq1;comp126335_c0_seq1;comp83449_c0_seq1;comp113914_c0_seq1;comp45321_c0_seq1;comp149362_c0_seq1;comp149618_c0_seq1;comp162510_c0_seq1;comp180537_c0_seq1;comp146307_c0_seq1;comp178496_c0_seq2;comp1476…
ko04151, PI3K-Akt signaling pathway	Environmental Information Processing\Signal transduction	686	comp113876_c0_seq1;comp75038_c0_seq1;comp124378_c0_seq1;comp114807_c0_seq2;comp111557_c0_seq1;comp124110_c0_seq2;comp90630_c0_seq1;comp51828_c0_seq1;comp106761_c0_seq1;comp55026_c0_seq1;comp112507_c0_seq2;comp4251_c0_seq1;comp114728_c0_seq1;comp124594_c0_seq1;comp124470_c0_seq1;comp112644_c0_seq1;comp38584_c0_seq1;comp73723_c0_seq1;comp79664_c0_seq1;comp88896_c0_seq1;comp111509_c0_seq1;comp111562…
ko01212, Fatty acid metabolism	Metabolism\Overview	167	comp54716_c0_seq1;comp116044_c0_seq1;comp93475_c0_seq1;comp110763_c0_seq1;comp22460_c0_seq1;comp92753_c0_seq1;comp25284_c0_seq1;comp77351_c0_seq1;comp85802_c0_seq1;comp4663_c0_seq1;comp81642_c0_seq1;comp109924_c0_seq1;comp41838_c0_seq2;comp62700_c0_seq1;comp47910_c0_seq1;comp154587_c0_seq1;comp146464_c0_seq2;comp145581_c0_seq2;comp163142_c0_seq1;comp135604_c0_seq2;comp177414_c0_seq1;comp148206_c0…
ko01040, Biosynthesis of unsaturated fatty acids	Metabolism\Lipid metabolism	75	comp109924_c0_seq1;comp41838_c0_seq2;comp62700_c0_seq1;comp47910_c0_seq1;comp22460_c0_seq1;comp108762_c0_seq1;comp3081_c0_seq1;comp173571_c0_seq1;comp164128_c0_seq1;comp180596_c0_seq2;comp166340_c0_seq1;comp140592_c0_seq1;comp144236_c0_seq1;comp149676_c0_seq1;comp177518_c0_seq1;comp183698_c0_seq2;comp150234_c0_seq1;comp188281_c0_seq1;comp199627_c0_seq3;comp186531_c0_seq4;comp188136_c0_seq1;comp19…
ko04915, Estrogen signaling pathway	Organismal Systems\Endocrine system	202	comp38738_c0_seq1;comp54736_c0_seq1;comp92682_c0_seq1;comp100369_c0_seq1;comp67573_c0_seq1;comp107425_c0_seq1;comp107611_c0_seq1;comp54795_c0_seq1;comp58521_c0_seq1;comp54877_c0_seq1;comp117550_c0_seq1;comp54704_c0_seq1;comp62961_c0_seq1;comp71313_c0_seq1;comp60185_c0_seq1;comp112507_c0_seq2;comp54928_c0_seq1;comp38704_c0_seq1;comp41368_c0_seq2;comp55165_c0_seq1;comp55487_c0_seq1;comp54785_c0_seq…
ko00480, Glutathione metabolism	Metabolism\Metabolism of other amino acids	133	comp14281_c0_seq1;comp67384_c0_seq1;comp8799_c0_seq1;comp67384_c1_seq1;comp12115_c0_seq1;comp40049_c0_seq1;comp46416_c0_seq1;comp107813_c0_seq2;comp115636_c0_seq2;comp117562_c0_seq1;comp117880_c0_seq2;comp120163_c0_seq1;comp55121_c0_seq1;comp57945_c0_seq1;comp118282_c0_seq1;comp54747_c0_seq1;comp54751_c0_seq1;comp55059_c0_seq1;comp55062_c0_seq1;comp104061_c0_seq2;comp84134_c0_seq1;comp123959_c0_s…
ko04330, Notch signaling pathway	Environmental Information Processing\Signal transduction	111	comp106995_c0_seq1;comp125413_c0_seq1;comp58537_c0_seq1;comp38218_c0_seq1;comp53732_c0_seq1;comp116108_c0_seq1;comp9304_c0_seq1;comp55764_c0_seq1;comp58937_c0_seq1;comp87896_c0_seq2;comp53689_c0_seq1;comp53804_c0_seq1;comp68877_c0_seq1;comp117946_c0_seq1;comp118232_c0_seq1;comp144765_c0_seq1;comp148369_c0_seq1;comp181048_c0_seq1;comp182400_c0_seq1;comp174718_c0_seq2;comp175372_c0_seq5;comp175507_…
ko04660, T cell receptor signaling pathway	Organismal Systems\Immune system	213	comp68403_c0_seq1;comp48607_c0_seq1;comp43395_c0_seq2;comp121170_c0_seq1;comp112507_c0_seq2;comp13300_c0_seq1;comp119576_c1_seq1;comp46946_c0_seq2;comp91603_c0_seq1;comp29962_c0_seq2;comp44823_c0_seq1;comp51194_c0_seq1;comp38704_c0_seq1;comp41368_c0_seq2;comp54928_c0_seq1;comp55165_c0_seq1;comp55487_c0_seq1;comp85249_c0_seq1;comp118928_c0_seq2;comp141730_c0_seq1;comp162089_c0_seq2;comp165869_c0_s…
ko04145, Phagosome	Cellular Processes\Transport and catabolism	344	comp55672_c0_seq1;comp119744_c0_seq1;comp65037_c0_seq1;comp111298_c0_seq1;comp115503_c0_seq1;comp111755_c0_seq1;comp47424_c0_seq1;comp55094_c0_seq1;comp109917_c0_seq1;comp55175_c0_seq2;comp55202_c0_seq2;comp36610_c0_seq1;comp96434_c0_seq1;comp121830_c0_seq1;comp127901_c0_seq1;comp119925_c0_seq1;comp120199_c0_seq1;comp34325_c0_seq1;comp54778_c3_seq1;comp57852_c0_seq1;comp109325_c0_seq1;comp55197_c…
ko00627, Aminobenzoate degradation	Metabolism\Xenobiotics biodegradation and metabolism	29	comp22460_c0_seq1;comp110763_c0_seq1;comp66399_c0_seq1;comp52635_c0_seq1;comp179139_c0_seq3;comp145581_c0_seq2;comp163142_c0_seq1;comp148500_c0_seq1;comp149186_c0_seq1;comp139376_c0_seq1;comp178074_c0_seq2;comp199841_c0_seq2;comp200950_c0_seq2;comp193872_c0_seq5;comp185034_c0_seq3;comp204569_c1_seq10;comp237671_c0_seq1;comp264314_c0_seq1;comp302084_c0_seq1;comp234477_c0_seq1;comp242229_c0_seq1;co…
ko05202, Transcriptional misregulation in cancers	Human Diseases\Cancers	348	comp118928_c0_seq2;comp123872_c0_seq1;comp128980_c0_seq1;comp54389_c0_seq1;comp44155_c0_seq1;comp64272_c0_seq1;comp68403_c0_seq1;comp48607_c0_seq1;comp126627_c0_seq1;comp50633_c0_seq2;comp51602_c0_seq2;comp57493_c0_seq1;comp128694_c0_seq3;comp72311_c0_seq2;comp70593_c0_seq1;comp15862_c0_seq1;comp102912_c0_seq1;comp69775_c0_seq1;comp127401_c0_seq1;comp4251_c0_seq1;comp114728_c0_seq1;comp71716_c0_s…
ko04520, Adherens junction	Cellular Processes\Cell communication	156	comp55112_c0_seq1;comp57902_c0_seq1;comp56857_c0_seq1;comp67211_c0_seq1;comp67956_c0_seq1;comp40041_c0_seq1;comp43066_c0_seq1;comp55037_c0_seq1;comp52556_c0_seq1;comp78204_c0_seq1;comp65037_c0_seq1;comp46405_c0_seq1;comp106784_c0_seq1;comp107608_c0_seq1;comp54483_c0_seq1;comp43160_c0_seq2;comp9304_c0_seq1;comp175277_c0_seq1;comp150139_c0_seq3;comp130017_c0_seq1;comp142891_c0_seq1;comp149197_c0_se…
ko04370, VEGF signaling pathway	Environmental Information Processing\Signal transduction	123	comp124338_c0_seq1;comp126335_c0_seq1;comp119576_c1_seq1;comp71313_c0_seq1;comp54873_c0_seq1;comp110987_c0_seq1;comp54928_c0_seq1;comp38704_c0_seq1;comp41368_c0_seq2;comp55112_c0_seq1;comp57902_c0_seq1;comp55165_c0_seq1;comp55487_c0_seq1;comp147023_c0_seq1;comp181387_c0_seq2;comp181370_c0_seq2;comp180812_c0_seq1;comp174373_c0_seq2;comp162314_c0_seq4;comp135844_c0_seq1;comp183790_c0_seq8;comp17498…
ko04621, NOD-like receptor signaling pathway	Organismal Systems\Immune system	112	comp124077_c0_seq3;comp101454_c0_seq1;comp112644_c0_seq1;comp78281_c0_seq1;comp122455_c0_seq1;comp123885_c0_seq1;comp56568_c0_seq2;comp58987_c0_seq1;comp108148_c0_seq1;comp38738_c0_seq1;comp54736_c0_seq1;comp92682_c0_seq1;comp100369_c0_seq1;comp67573_c0_seq1;comp148005_c0_seq2;comp164403_c0_seq3;comp180812_c0_seq1;comp181892_c0_seq1;comp164848_c0_seq2;comp134151_c0_seq1;comp146383_c0_seq2;comp176…
ko05160, Hepatitis C	Human Diseases\Infectious diseases	228	comp65177_c0_seq1;comp83363_c0_seq1;comp113004_c0_seq2;comp116251_c0_seq2;comp5255_c0_seq1;comp47971_c0_seq2;comp85282_c0_seq1;comp120550_c0_seq1;comp118700_c0_seq1;comp79478_c0_seq1;comp113876_c0_seq1;comp112507_c0_seq2;comp38704_c0_seq1;comp41368_c0_seq2;comp54928_c0_seq1;comp55165_c0_seq1;comp55487_c0_seq1;comp109859_c0_seq1;comp164791_c0_seq1;comp164814_c0_seq1;comp132910_c0_seq1;comp143027_c…
ko04919, Thyroid hormone signaling pathway	Organismal Systems\Endocrine system	267	comp123872_c0_seq1;comp128980_c0_seq1;comp117812_c0_seq1;comp55764_c0_seq1;comp9304_c0_seq1;comp45673_c0_seq1;comp100205_c0_seq1;comp124745_c0_seq1;comp86038_c0_seq1;comp74821_c0_seq1;comp124338_c0_seq1;comp126335_c0_seq1;comp40293_c0_seq1;comp5131_c0_seq2;comp50480_c0_seq1;comp108364_c0_seq1;comp55677_c0_seq1;comp116202_c0_seq1;comp118657_c0_seq1;comp126155_c0_seq1;comp54928_c0_seq1;comp38704_c0…
ko00592, alpha-Linolenic acid metabolism	Metabolism\Lipid metabolism	66	comp43910_c0_seq1;comp62530_c0_seq1;comp183762_c0_seq4;comp174373_c0_seq2;comp164156_c0_seq1;comp174207_c0_seq1;comp140592_c0_seq1;comp144236_c0_seq1;comp149676_c0_seq1;comp177518_c0_seq1;comp133742_c0_seq1;comp188694_c0_seq2;comp189414_c0_seq1;comp190542_c0_seq2;comp192182_c0_seq2;comp199808_c0_seq1;comp201884_c0_seq2;comp192932_c0_seq1;comp193593_c0_seq2;comp195382_c0_seq1;comp193407_c0_seq4;co…
ko05110, Vibrio cholerae infection	Human Diseases\Infectious diseases	158	comp47424_c0_seq1;comp55094_c0_seq1;comp109917_c0_seq1;comp55175_c0_seq2;comp55202_c0_seq2;comp36610_c0_seq1;comp96434_c0_seq1;comp121830_c0_seq1;comp127901_c0_seq1;comp119925_c0_seq1;comp120199_c0_seq1;comp34325_c0_seq1;comp54778_c3_seq1;comp57852_c0_seq1;comp109325_c0_seq1;comp55197_c0_seq1;comp55381_c0_seq1;comp15762_c0_seq1;comp95329_c0_seq1;comp127404_c0_seq2;comp127442_c0_seq1;comp55711_c0_…
ko05214, Glioma	Human Diseases\Cancers	140	comp113876_c0_seq1;comp54785_c0_seq1;comp54789_c0_seq1;comp54815_c0_seq2;comp54903_c0_seq1;comp55097_c0_seq1;comp110671_c0_seq2;comp63611_c0_seq1;comp124338_c0_seq1;comp126335_c0_seq1;comp71313_c0_seq1;comp60185_c0_seq1;comp112507_c0_seq2;comp54928_c0_seq1;comp38704_c0_seq1;comp41368_c0_seq2;comp55165_c0_seq1;comp55487_c0_seq1;comp146307_c0_seq1;comp181695_c0_seq2;comp152399_c0_seq2;comp163213_c0…
ko04730, Long-term depression	Organismal Systems\Nervous system	137	comp83449_c0_seq1;comp113914_c0_seq1;comp45321_c0_seq1;comp118373_c0_seq2;comp54795_c0_seq1;comp124338_c0_seq1;comp126335_c0_seq1;comp54384_c0_seq1;comp56273_c0_seq1;comp69775_c0_seq1;comp90385_c0_seq1;comp123191_c0_seq1;comp46409_c0_seq1;comp85212_c0_seq1;comp149030_c0_seq1;comp163055_c0_seq1;comp181370_c0_seq2;comp161832_c0_seq1;comp180812_c0_seq1;comp162510_c0_seq1;comp180537_c0_seq1;comp14895…
ko01051, Biosynthesis of ansamycins	Metabolism\Metabolism of terpenoids and polyketides	11	comp41442_c0_seq1;comp105705_c0_seq1;comp193420_c0_seq1;comp194736_c0_seq1;comp259390_c0_seq1;comp281292_c0_seq1;comp341535_c0_seq1;comp348759_c0_seq1;comp373650_c0_seq1;comp394013_c0_seq1;comp399063_c0_seq1;
ko00450, Selenocompound metabolism	Metabolism\Metabolism of other amino acids	49	comp48971_c0_seq1;comp108036_c0_seq1;comp70330_c0_seq1;comp94252_c0_seq1;comp126093_c0_seq1;comp78369_c0_seq1;comp56334_c0_seq1;comp7297_c0_seq1;comp162857_c0_seq3;comp138845_c0_seq1;comp183256_c0_seq1;comp132016_c0_seq1;comp176402_c0_seq2;comp186269_c0_seq1;comp201271_c0_seq1;comp188445_c0_seq10;comp196521_c0_seq1;comp198935_c0_seq3;comp199892_c0_seq1;comp200850_c1_seq6;comp189501_c0_seq2;comp19…
ko00240, Pyrimidine metabolism	Metabolism\Nucleotide metabolism	215	comp10275_c0_seq1;comp14094_c0_seq1;comp43581_c0_seq1;comp47667_c0_seq1;comp55086_c0_seq1;comp107522_c0_seq1;comp117904_c0_seq1;comp113669_c0_seq2;comp54494_c0_seq1;comp127510_c0_seq1;comp58236_c0_seq1;comp58529_c0_seq1;comp16041_c0_seq1;comp111665_c0_seq1;comp128417_c0_seq1;comp58207_c0_seq1;comp55154_c0_seq1;comp56032_c0_seq1;comp68460_c0_seq1;comp75133_c0_seq1;comp124596_c0_seq1;comp71597_c0_s…
ko04724, Glutamatergic synapse	Organismal Systems\Nervous system	240	comp13311_c0_seq1;comp5737_c0_seq1;comp69775_c0_seq1;comp70951_c0_seq1;comp102193_c0_seq2;comp119576_c1_seq1;comp112014_c0_seq1;comp124338_c0_seq1;comp126335_c0_seq1;comp108051_c0_seq1;comp54795_c0_seq1;comp58521_c0_seq1;comp82307_c0_seq2;comp55640_c0_seq2;comp70893_c0_seq1;comp96443_c0_seq1;comp127188_c0_seq1;comp55162_c0_seq1;comp55167_c1_seq1;comp93305_c0_seq1;comp116655_c0_seq1;comp90385_c0_s…
ko00604, Glycosphingolipid biosynthesis - ganglio series	Metabolism\Glycan biosynthesis and metabolism	24	comp105252_c0_seq1;comp119590_c0_seq1;comp149020_c0_seq1;comp149020_c1_seq1;comp175256_c0_seq2;comp148529_c0_seq1;comp181230_c2_seq2;comp201580_c1_seq1;comp192195_c1_seq1;comp199524_c0_seq5;comp190859_c0_seq1;comp191120_c0_seq2;comp200887_c0_seq4;comp200887_c1_seq2;comp208876_c0_seq69;comp206059_c0_seq1;comp203056_c1_seq2;comp203458_c1_seq7;comp207986_c0_seq4;comp237145_c0_seq1;comp283746_c0_seq1…
ko03460, Fanconi anemia pathway	Genetic Information Processing\Replication and repair	116	comp72019_c0_seq1;comp124912_c0_seq2;comp126739_c0_seq1;comp95887_c0_seq1;comp118838_c0_seq1;comp114658_c0_seq1;comp112575_c0_seq1;comp40722_c0_seq1;comp41723_c0_seq1;comp166728_c0_seq1;comp170765_c0_seq4;comp182857_c1_seq1;comp180153_c0_seq1;comp175372_c0_seq5;comp175507_c0_seq1;comp183600_c0_seq2;comp165288_c0_seq1;comp180500_c0_seq4;comp161562_c0_seq3;comp162674_c0_seq1;comp165936_c0_seq1;comp…
ko04320, Dorso-ventral axis formation	Organismal Systems\Development	50	comp112507_c0_seq2;comp129375_c0_seq1;comp63225_c0_seq1;comp178496_c0_seq2;comp147666_c0_seq2;comp181370_c0_seq2;comp180812_c0_seq1;comp176374_c0_seq1;comp181048_c0_seq1;comp182400_c0_seq1;comp156365_c0_seq2;comp184018_c0_seq3;comp200757_c2_seq2;comp192916_c0_seq2;comp196812_c1_seq7;comp194494_c0_seq6;comp198448_c1_seq2;comp184778_c0_seq1;comp189243_c0_seq1;comp196202_c1_seq1;comp204805_c0_seq11;…
ko05146, Amoebiasis	Human Diseases\Infectious diseases	256	comp54873_c0_seq1;comp110987_c0_seq1;comp73723_c0_seq1;comp79664_c0_seq1;comp88896_c0_seq1;comp111509_c0_seq1;comp111562_c0_seq2;comp111568_c0_seq1;comp38486_c0_seq1;comp93402_c0_seq1;comp98216_c0_seq1;comp99169_c0_seq2;comp124429_c0_seq1;comp63680_c0_seq1;comp55589_c0_seq1;comp57382_c0_seq1;comp4251_c0_seq1;comp114728_c0_seq1;comp54384_c0_seq1;comp56273_c0_seq1;comp125745_c0_seq2;comp124338_c0_s…
ko04070, Phosphatidylinositol signaling system	Environmental Information Processing\Signal transduction	179	comp92069_c0_seq1;comp91120_c0_seq1;comp95070_c0_seq2;comp99266_c0_seq1;comp118507_c0_seq3;comp128559_c0_seq1;comp54928_c0_seq1;comp55252_c0_seq1;comp55702_c0_seq1;comp107393_c0_seq1;comp86038_c0_seq1;comp38704_c0_seq1;comp41368_c0_seq2;comp124338_c0_seq1;comp126335_c0_seq1;comp54785_c0_seq1;comp54789_c0_seq1;comp54815_c0_seq2;comp54903_c0_seq1;comp55097_c0_seq1;comp110671_c0_seq2;comp179675_c0_s…
ko04210, Apoptosis	Cellular Processes\Cell growth and death	150	comp64513_c0_seq1;comp71659_c0_seq1;comp69999_c0_seq1;comp123885_c0_seq1;comp38743_c0_seq1;comp43064_c0_seq1;comp98995_c0_seq1;comp13317_c0_seq1;comp114807_c0_seq2;comp54928_c0_seq1;comp38704_c0_seq1;comp41368_c0_seq2;comp55165_c0_seq1;comp55487_c0_seq1;comp119576_c1_seq1;comp184142_c0_seq1;comp183444_c0_seq3;comp134151_c0_seq1;comp163201_c0_seq2;comp183392_c0_seq2;comp183748_c0_seq6;comp135407_c…
ko04744, Phototransduction	Organismal Systems\Sensory system	49	comp51006_c0_seq1;comp55640_c0_seq2;comp70893_c0_seq1;comp103211_c0_seq1;comp90927_c0_seq2;comp76635_c0_seq2;comp81894_c0_seq1;comp54785_c0_seq1;comp54789_c0_seq1;comp54815_c0_seq2;comp54903_c0_seq1;comp55097_c0_seq1;comp110671_c0_seq2;comp82923_c0_seq1;comp162577_c0_seq2;comp151089_c0_seq2;comp178720_c0_seq4;comp152399_c0_seq2;comp163213_c0_seq2;comp181016_c1_seq1;comp139336_c0_seq1;comp187009_c…
ko00532, Glycosaminoglycan biosynthesis - chondroitin sulfate / dermatan sulfate	Metabolism\Glycan biosynthesis and metabolism	39	comp54253_c0_seq2;comp49364_c0_seq1;comp98505_c0_seq2;comp63102_c0_seq1;comp52398_c0_seq1;comp146490_c0_seq1;comp173905_c1_seq2;comp180638_c0_seq2;comp146232_c0_seq1;comp176860_c0_seq1;comp183275_c0_seq1;comp165643_c0_seq3;comp173900_c0_seq7;comp179776_c0_seq1;comp167438_c0_seq1;comp179238_c0_seq1;comp182997_c0_seq1;comp183867_c0_seq1;comp200788_c0_seq3;comp201870_c3_seq8;comp196384_c0_seq1;comp1…
ko04380, Osteoclast differentiation	Organismal Systems\Development	219	comp112507_c0_seq2;comp54928_c0_seq1;comp38704_c0_seq1;comp41368_c0_seq2;comp55165_c0_seq1;comp55487_c0_seq1;comp85249_c0_seq1;comp51028_c0_seq1;comp108234_c0_seq2;comp121170_c0_seq1;comp29962_c0_seq2;comp114059_c0_seq1;comp54748_c0_seq1;comp54867_c0_seq1;comp110421_c0_seq1;comp115960_c0_seq1;comp124594_c0_seq1;comp119576_c1_seq1;comp54821_c0_seq1;comp55261_c0_seq1;comp55157_c0_seq1;comp178496_c0…
ko04064, NF-kappa B signaling pathway	Environmental Information Processing\Signal transduction	202	comp68403_c0_seq1;comp48607_c0_seq1;comp121170_c0_seq1;comp46946_c0_seq2;comp91603_c0_seq1;comp4251_c0_seq1;comp114728_c0_seq1;comp124594_c0_seq1;comp13317_c0_seq1;comp123885_c0_seq1;comp19414_c0_seq1;comp54389_c0_seq1;comp63278_c0_seq1;comp68571_c0_seq1;comp54886_c0_seq1;comp98995_c0_seq1;comp69999_c0_seq1;comp106784_c0_seq1;comp107608_c0_seq1;comp54745_c0_seq1;comp141730_c0_seq1;comp162089_c0_s…
ko04932, Non-alcoholic fatty liver disease (NAFLD)	Human Diseases\Endocrine and metabolic diseases	392	comp112644_c0_seq1;comp54928_c0_seq1;comp38704_c0_seq1;comp41368_c0_seq2;comp55165_c0_seq1;comp55487_c0_seq1;comp58101_c0_seq1;comp52708_c0_seq1;comp112540_c0_seq1;comp68058_c0_seq1;comp109729_c0_seq1;comp28976_c0_seq1;comp122944_c1_seq1;comp128745_c0_seq1;comp64513_c0_seq1;comp120550_c0_seq1;comp54877_c0_seq1;comp117550_c0_seq1;comp38743_c0_seq1;comp43064_c0_seq1;comp118531_c0_seq1;comp118781_c0…
ko04960, Aldosterone-regulated sodium reabsorption	Organismal Systems\Excretory system	84	comp99908_c0_seq1;comp5131_c0_seq2;comp50480_c0_seq1;comp108364_c0_seq1;comp55677_c0_seq1;comp116202_c0_seq1;comp118657_c0_seq1;comp126155_c0_seq1;comp38704_c0_seq1;comp41368_c0_seq2;comp54928_c0_seq1;comp124338_c0_seq1;comp126335_c0_seq1;comp163261_c0_seq1;comp163067_c0_seq2;comp176088_c0_seq2;comp149470_c1_seq1;comp181370_c0_seq2;comp179104_c0_seq1;comp132753_c0_seq1;comp151463_c0_seq2;comp1806…
ko00400, Phenylalanine, tyrosine and tryptophan biosynthesis	Metabolism\Amino acid metabolism	27	comp12456_c0_seq1;comp72860_c0_seq3;comp101933_c0_seq1;comp38017_c0_seq1;comp194147_c0_seq1;comp195622_c0_seq2;comp195678_c0_seq1;comp195802_c0_seq1;comp207407_c3_seq9;comp307836_c0_seq1;comp299464_c0_seq1;comp301471_c0_seq1;comp229188_c0_seq1;comp278065_c0_seq1;comp323445_c0_seq1;comp331235_c0_seq1;comp317718_c0_seq1;comp345905_c0_seq1;comp416594_c0_seq1;comp430147_c0_seq1;comp392924_c0_seq1;com…
ko05162, Measles	Human Diseases\Infectious diseases	259	comp54853_c0_seq1;comp83721_c0_seq1;comp76950_c0_seq1;comp50309_c0_seq1;comp79865_c0_seq2;comp46946_c0_seq2;comp91603_c0_seq1;comp99720_c0_seq1;comp68403_c0_seq1;comp48607_c0_seq1;comp44823_c0_seq1;comp38704_c0_seq1;comp41368_c0_seq2;comp54928_c0_seq1;comp55165_c0_seq1;comp55487_c0_seq1;comp8922_c0_seq1;comp13317_c0_seq1;comp106784_c0_seq1;comp107608_c0_seq1;comp112644_c0_seq1;comp4251_c0_seq1;co…
ko00982, Drug metabolism - cytochrome P450	Metabolism\Xenobiotics biodegradation and metabolism	83	comp12115_c0_seq1;comp40049_c0_seq1;comp46416_c0_seq1;comp107813_c0_seq2;comp115636_c0_seq2;comp117562_c0_seq1;comp117880_c0_seq2;comp120163_c0_seq1;comp98017_c0_seq1;comp96848_c0_seq1;comp51554_c0_seq1;comp79305_c0_seq1;comp128745_c0_seq1;comp156181_c0_seq1;comp177606_c0_seq1;comp180897_c0_seq1;comp183407_c0_seq1;comp168152_c0_seq1;comp174543_c0_seq1;comp180666_c1_seq1;comp171449_c0_seq1;comp134…
ko00670, One carbon pool by folate	Metabolism\Metabolism of cofactors and vitamins	40	comp993_c0_seq1;comp128592_c0_seq1;comp48971_c0_seq1;comp108036_c0_seq1;comp174577_c0_seq2;comp179209_c0_seq1;comp143924_c0_seq3;comp175856_c0_seq1;comp176555_c0_seq1;comp162857_c0_seq3;comp165195_c0_seq1;comp193435_c0_seq2;comp195983_c0_seq1;comp192187_c0_seq1;comp197689_c0_seq1;comp186916_c0_seq1;comp201589_c0_seq6;comp200817_c0_seq4;comp190762_c0_seq4;comp186269_c0_seq1;comp194510_c0_seq2;comp…
ko05010, Alzheimer's disease	Human Diseases\Neurodegenerative diseases	468	comp108950_c0_seq1;comp128800_c0_seq1;comp38218_c0_seq1;comp118531_c0_seq1;comp118781_c0_seq1;comp56578_c0_seq1;comp113655_c0_seq1;comp54838_c0_seq1;comp54843_c0_seq1;comp54662_c0_seq1;comp114701_c0_seq1;comp110034_c0_seq1;comp54713_c0_seq1;comp122994_c0_seq1;comp54759_c0_seq1;comp108193_c0_seq1;comp108493_c0_seq1;comp57681_c0_seq1;comp118714_c0_seq1;comp54900_c0_seq1;comp116597_c0_seq1;comp84750…
ko04911, Insulin secretion	Organismal Systems\Endocrine system	165	comp5131_c0_seq2;comp50480_c0_seq1;comp108364_c0_seq1;comp55677_c0_seq1;comp116202_c0_seq1;comp118657_c0_seq1;comp126155_c0_seq1;comp118275_c0_seq2;comp19876_c0_seq1;comp63611_c0_seq1;comp68741_c0_seq1;comp113322_c0_seq1;comp38482_c0_seq2;comp54795_c0_seq1;comp58521_c0_seq1;comp54877_c0_seq1;comp117550_c0_seq1;comp54704_c0_seq1;comp62961_c0_seq1;comp102788_c0_seq2;comp54384_c0_seq1;comp56273_c0_s…
ko04950, Maturity onset diabetes of the young	Human Diseases\Endocrine and metabolic diseases	16	comp121372_c0_seq1;comp62794_c0_seq1;comp108127_c0_seq1;comp175372_c0_seq5;comp175507_c0_seq1;comp145571_c0_seq1;comp202765_c0_seq2;comp274500_c0_seq1;comp249979_c0_seq1;comp244410_c0_seq1;comp427779_c0_seq1;comp420596_c0_seq1;comp394810_c0_seq1;comp395375_c0_seq1;comp380314_c0_seq1;comp390699_c0_seq1;
ko04670, Leukocyte transendothelial migration	Organismal Systems\Immune system	221	comp57239_c0_seq2;comp55559_c0_seq1;comp110338_c0_seq1;comp65177_c0_seq1;comp83363_c0_seq1;comp113004_c0_seq2;comp116251_c0_seq2;comp54853_c0_seq1;comp65037_c0_seq1;comp54928_c0_seq1;comp38704_c0_seq1;comp41368_c0_seq2;comp115960_c0_seq1;comp78204_c0_seq1;comp124338_c0_seq1;comp126335_c0_seq1;comp54888_c0_seq1;comp58201_c0_seq1;comp106189_c0_seq1;comp43066_c0_seq1;comp55037_c0_seq1;comp64541_c0_s…
ko04970, Salivary secretion	Organismal Systems\Digestive system	173	comp54795_c0_seq1;comp58521_c0_seq1;comp50902_c0_seq1;comp14959_c0_seq1;comp124338_c0_seq1;comp126335_c0_seq1;comp69922_c0_seq1;comp114078_c0_seq1;comp54785_c0_seq1;comp54789_c0_seq1;comp54815_c0_seq2;comp54903_c0_seq1;comp55097_c0_seq1;comp110671_c0_seq2;comp83449_c0_seq1;comp113914_c0_seq1;comp45321_c0_seq1;comp5131_c0_seq2;comp50480_c0_seq1;comp108364_c0_seq1;comp55677_c0_seq1;comp116202_c0_se…
ko05150, Staphylococcus aureus infection	Human Diseases\Infectious diseases	126	comp54883_c0_seq1;comp111382_c0_seq1;comp72198_c0_seq1;comp4251_c0_seq1;comp114728_c0_seq1;comp10882_c0_seq1;comp91359_c0_seq1;comp55683_c0_seq1;comp63062_c0_seq1;comp68403_c0_seq1;comp48607_c0_seq1;comp111755_c0_seq1;comp138594_c0_seq1;comp144160_c0_seq1;comp173404_c0_seq2;comp181020_c0_seq1;comp163523_c0_seq1;comp178946_c0_seq2;comp134782_c0_seq1;comp178894_c0_seq1;comp143554_c0_seq1;comp149201…
ko00440, Phosphonate and phosphinate metabolism	Metabolism\Metabolism of other amino acids	13	comp90991_c0_seq2;comp94380_c0_seq1;comp175559_c1_seq8;comp181804_c0_seq15;comp159105_c0_seq2;comp138040_c0_seq1;comp200943_c1_seq18;comp199821_c1_seq1;comp210346_c0_seq1;comp229334_c0_seq1;comp357808_c0_seq1;comp380621_c0_seq1;comp427063_c0_seq1;
ko05414, Dilated cardiomyopathy (DCM)	Human Diseases\Cardiovascular diseases	194	comp40135_c0_seq1;comp57239_c0_seq2;comp56703_c0_seq1;comp45462_c0_seq1;comp55559_c0_seq1;comp110338_c0_seq1;comp14030_c0_seq1;comp76539_c0_seq1;comp65037_c0_seq1;comp92749_c0_seq1;comp45158_c0_seq1;comp100625_c0_seq1;comp32154_c0_seq1;comp4251_c0_seq1;comp114728_c0_seq1;comp54795_c0_seq1;comp58521_c0_seq1;comp118275_c0_seq2;comp19876_c0_seq1;comp94451_c0_seq1;comp103298_c0_seq2;comp119091_c0_seq…
ko04260, Cardiac muscle contraction	Organismal Systems\Circulatory system	188	comp118275_c0_seq2;comp19876_c0_seq1;comp94451_c0_seq1;comp103298_c0_seq2;comp119091_c0_seq1;comp90573_c0_seq1;comp59729_c0_seq2;comp60733_c0_seq1;comp129191_c0_seq1;comp31546_c0_seq1;comp45158_c0_seq1;comp100625_c0_seq1;comp32154_c0_seq1;comp45519_c0_seq1;comp96469_c0_seq1;comp104965_c0_seq1;comp106087_c0_seq1;comp46214_c0_seq1;comp118007_c0_seq1;comp121888_c0_seq1;comp49379_c0_seq1;comp42635_c0…
ko00130, Ubiquinone and other terpenoid-quinone biosynthesis	Metabolism\Metabolism of cofactors and vitamins	23	comp101933_c0_seq1;comp180577_c0_seq1;comp175439_c0_seq4;comp195124_c0_seq23;comp199160_c0_seq3;comp189868_c0_seq2;comp197155_c0_seq2;comp185615_c0_seq1;comp202830_c0_seq1;comp203522_c0_seq1;comp203450_c0_seq9;comp207696_c2_seq47;comp208342_c0_seq43;comp204832_c0_seq4;comp203402_c0_seq33;comp229188_c0_seq1;comp292424_c0_seq1;comp245242_c0_seq1;comp317718_c0_seq1;comp326547_c0_seq1;comp371527_c0_s…
ko05132, Salmonella infection	Human Diseases\Infectious diseases	183	comp54389_c0_seq1;comp19414_c0_seq1;comp56568_c0_seq2;comp112644_c0_seq1;comp118928_c0_seq2;comp56857_c0_seq1;comp55576_c0_seq1;comp54754_c0_seq1;comp54763_c0_seq1;comp118804_c0_seq1;comp52556_c0_seq1;comp65037_c0_seq1;comp108636_c0_seq1;comp103930_c0_seq1;comp48682_c0_seq1;comp50867_c0_seq1;comp70786_c0_seq1;comp97943_c0_seq1;comp8019_c1_seq1;comp127961_c0_seq1;comp107992_c0_seq1;comp54767_c0_se…
ko00565, Ether lipid metabolism	Metabolism\Lipid metabolism	81	comp85999_c0_seq1;comp94380_c0_seq1;comp74821_c0_seq1;comp108051_c0_seq1;comp116916_c0_seq1;comp119629_c0_seq2;comp121642_c0_seq2;comp138040_c0_seq1;comp183762_c0_seq4;comp174373_c0_seq2;comp164156_c0_seq1;comp174207_c0_seq1;comp166006_c0_seq1;comp184512_c0_seq3;comp174777_c0_seq4;comp181430_c0_seq1;comp193448_c0_seq3;comp186211_c0_seq1;comp186371_c0_seq1;comp200943_c1_seq18;comp188694_c0_seq2;co…
ko05212, Pancreatic cancer	Human Diseases\Cancers	135	comp54928_c0_seq1;comp38704_c0_seq1;comp41368_c0_seq2;comp55112_c0_seq1;comp57902_c0_seq1;comp55165_c0_seq1;comp55487_c0_seq1;comp11050_c0_seq1;comp113876_c0_seq1;comp95887_c0_seq1;comp118838_c0_seq1;comp181370_c0_seq2;comp143401_c0_seq1;comp172511_c0_seq1;comp161832_c0_seq1;comp180812_c0_seq1;comp171486_c0_seq1;comp146307_c0_seq1;comp183534_c0_seq1;comp167452_c0_seq2;comp175800_c0_seq3;comp13081…
ko00052, Galactose metabolism	Metabolism\Carbohydrate metabolism	67	comp63624_c0_seq1;comp119590_c0_seq1;comp37872_c0_seq1;comp127444_c0_seq1;comp79042_c0_seq1;comp103894_c0_seq1;comp64481_c0_seq1;comp131142_c0_seq2;comp181326_c0_seq5;comp135680_c0_seq1;comp144959_c0_seq1;comp130651_c0_seq1;comp132429_c0_seq1;comp153504_c0_seq2;comp141319_c0_seq2;comp148529_c0_seq1;comp162852_c0_seq1;comp183539_c0_seq1;comp176570_c0_seq1;comp132394_c0_seq1;comp168660_c0_seq1;comp…
ko05330, Allograft rejection	Human Diseases\Immune diseases	80	comp115503_c0_seq1;comp68403_c0_seq1;comp48607_c0_seq1;comp44823_c0_seq1;comp64513_c0_seq1;comp111755_c0_seq1;comp85249_c0_seq1;comp4251_c0_seq1;comp114728_c0_seq1;comp141730_c0_seq1;comp162089_c0_seq2;comp165869_c0_seq1;comp179532_c0_seq2;comp183022_c0_seq2;comp183365_c0_seq5;comp173097_c0_seq3;comp176661_c0_seq2;comp164721_c0_seq1;comp149629_c0_seq1;comp159426_c0_seq3;comp184101_c0_seq3;comp144…
ko00941, Flavonoid biosynthesis	Metabolism\Biosynthesis of other secondary metabolites	15	comp5304_c0_seq2;comp179025_c0_seq1;comp257684_c0_seq1;comp288323_c0_seq1;comp256747_c0_seq1;comp214203_c0_seq1;comp342826_c0_seq1;comp329277_c0_seq1;comp326331_c0_seq1;comp362694_c0_seq1;comp357699_c0_seq1;comp372535_c0_seq1;comp422992_c0_seq1;comp382311_c0_seq1;comp397529_c0_seq1;
ko05221, Acute myeloid leukemia	Human Diseases\Cancers	106	comp128694_c0_seq3;comp54928_c0_seq1;comp38704_c0_seq1;comp41368_c0_seq2;comp55165_c0_seq1;comp55487_c0_seq1;comp112507_c0_seq2;comp127417_c0_seq2;comp150450_c0_seq3;comp172814_c0_seq4;comp143401_c0_seq1;comp172511_c0_seq1;comp180286_c0_seq1;comp178496_c0_seq2;comp147666_c0_seq2;comp181370_c0_seq2;comp161832_c0_seq1;comp180812_c0_seq1;comp183534_c0_seq1;comp138155_c0_seq1;comp175159_c0_seq3;comp1…
ko05213, Endometrial cancer	Human Diseases\Cancers	111	comp113876_c0_seq1;comp54928_c0_seq1;comp38704_c0_seq1;comp41368_c0_seq2;comp55165_c0_seq1;comp55487_c0_seq1;comp112507_c0_seq2;comp58615_c0_seq1;comp78204_c0_seq1;comp70141_c0_seq1;comp146307_c0_seq1;comp143401_c0_seq1;comp172511_c0_seq1;comp148883_c0_seq2;comp163492_c0_seq2;comp172626_c0_seq1;comp167305_c0_seq1;comp178496_c0_seq2;comp147666_c0_seq2;comp181370_c0_seq2;comp161832_c0_seq1;comp1808…
ko00010, Glycolysis / Gluconeogenesis	Metabolism\Carbohydrate metabolism	199	comp37872_c0_seq1;comp127444_c0_seq1;comp54569_c0_seq1;comp121276_c0_seq1;comp53453_c0_seq1;comp53765_c0_seq1;comp70007_c0_seq1;comp129266_c0_seq1;comp116228_c0_seq1;comp108950_c0_seq1;comp128800_c0_seq1;comp27558_c0_seq1;comp89096_c0_seq1;comp55501_c0_seq1;comp41553_c0_seq1;comp89830_c0_seq1;comp11306_c0_seq1;comp79469_c0_seq1;comp98017_c0_seq1;comp44359_c0_seq1;comp100854_c0_seq1;comp63624_c0_s…
ko05120, Epithelial cell signaling in Helicobacter pylori infection	Human Diseases\Infectious diseases	142	comp52556_c0_seq1;comp101454_c0_seq1;comp47424_c0_seq1;comp55094_c0_seq1;comp109917_c0_seq1;comp55175_c0_seq2;comp55202_c0_seq2;comp36610_c0_seq1;comp96434_c0_seq1;comp121830_c0_seq1;comp127901_c0_seq1;comp119925_c0_seq1;comp120199_c0_seq1;comp34325_c0_seq1;comp54778_c3_seq1;comp57852_c0_seq1;comp109325_c0_seq1;comp55197_c0_seq1;comp55381_c0_seq1;comp15762_c0_seq1;comp95329_c0_seq1;comp127404_c0_…
ko05020, Prion diseases	Human Diseases\Neurodegenerative diseases	62	comp54742_c0_seq1;comp94001_c0_seq2;comp99916_c0_seq1;comp10882_c0_seq1;comp58615_c0_seq1;comp58524_c0_seq2;comp101454_c0_seq1;comp112644_c0_seq1;comp181013_c0_seq1;comp183605_c0_seq2;comp178751_c0_seq1;comp144439_c0_seq1;comp172959_c0_seq1;comp180152_c0_seq1;comp175751_c1_seq1;comp162263_c0_seq2;comp163523_c0_seq1;comp178946_c0_seq2;comp180812_c0_seq1;comp163077_c0_seq2;comp148953_c0_seq1;comp19…
ko04964, Proximal tubule bicarbonate reclamation	Organismal Systems\Excretory system	72	comp95400_c0_seq1;comp110914_c0_seq1;comp5131_c0_seq2;comp50480_c0_seq1;comp108364_c0_seq1;comp55677_c0_seq1;comp116202_c0_seq1;comp118657_c0_seq1;comp126155_c0_seq1;comp110591_c0_seq1;comp120796_c0_seq1;comp13311_c0_seq1;comp100279_c0_seq1;comp47278_c0_seq1;comp114170_c0_seq1;comp161316_c1_seq1;comp165349_c0_seq1;comp147865_c0_seq1;comp143762_c0_seq1;comp179104_c0_seq1;comp132753_c0_seq1;comp151…
ko05203, Viral carcinogenesis	Human Diseases\Cancers	378	comp54877_c0_seq1;comp117550_c0_seq1;comp54704_c0_seq1;comp62961_c0_seq1;comp55289_c0_seq1;comp55519_c0_seq1;comp54928_c0_seq1;comp38704_c0_seq1;comp41368_c0_seq2;comp80964_c0_seq1;comp97205_c0_seq1;comp126471_c0_seq2;comp126014_c0_seq1;comp112507_c0_seq2;comp58937_c0_seq1;comp80780_c0_seq1;comp9304_c0_seq1;comp104277_c0_seq1;comp124594_c0_seq1;comp57852_c0_seq1;comp109325_c0_seq1;comp13300_c0_se…
ko00920, Sulfur metabolism	Metabolism\Energy metabolism	31	comp7297_c0_seq1;comp38743_c0_seq1;comp43064_c0_seq1;comp166481_c0_seq1;comp166835_c0_seq1;comp131608_c0_seq1;comp134195_c0_seq2;comp194067_c0_seq3;comp197409_c0_seq1;comp192702_c0_seq1;comp192890_c1_seq1;comp195192_c0_seq2;comp195999_c0_seq1;comp209551_c0_seq2;comp203130_c2_seq9;comp207768_c1_seq4;comp203334_c0_seq1;comp203422_c0_seq1;comp291059_c0_seq1;comp310450_c0_seq1;comp341018_c0_seq1;comp…
ko04390, Hippo signaling pathway	Environmental Information Processing\Signal transduction	308	comp52098_c0_seq1;comp101867_c0_seq1;comp114868_c0_seq1;comp123689_c0_seq2;comp56072_c0_seq1;comp60325_c0_seq1;comp45207_c0_seq1;comp79478_c0_seq1;comp55300_c0_seq1;comp55766_c0_seq1;comp78928_c0_seq1;comp13300_c0_seq1;comp107765_c0_seq1;comp68853_c0_seq1;comp101656_c0_seq1;comp122288_c0_seq1;comp54889_c0_seq1;comp120805_c0_seq2;comp126255_c0_seq1;comp122127_c0_seq1;comp53438_c0_seq1;comp53681_c0…
ko03060, Protein export	Genetic Information Processing\Folding, sorting and degradation	66	comp55711_c0_seq1;comp55768_c0_seq1;comp121587_c0_seq1;comp110436_c0_seq2;comp42617_c0_seq1;comp107537_c0_seq1;comp172845_c0_seq2;comp178751_c0_seq1;comp180055_c0_seq1;comp143895_c0_seq2;comp146919_c0_seq1;comp180376_c0_seq1;comp165156_c0_seq1;comp174997_c0_seq1;comp174609_c0_seq1;comp176157_c0_seq1;comp193409_c0_seq2;comp194775_c0_seq1;comp191418_c0_seq2;comp194335_c1_seq1;comp196437_c0_seq1;com…
ko04976, Bile secretion	Organismal Systems\Digestive system	138	comp103545_c0_seq1;comp3081_c0_seq1;comp6022_c1_seq1;comp25761_c0_seq1;comp43886_c0_seq1;comp59878_c0_seq1;comp50874_c0_seq1;comp40293_c0_seq1;comp81412_c0_seq1;comp5131_c0_seq2;comp50480_c0_seq1;comp108364_c0_seq1;comp55677_c0_seq1;comp116202_c0_seq1;comp118657_c0_seq1;comp126155_c0_seq1;comp54795_c0_seq1;comp58521_c0_seq1;comp103074_c0_seq1;comp110914_c0_seq1;comp41339_c0_seq1;comp95400_c0_seq1…
ko00901, Indole alkaloid biosynthesis	Metabolism\Biosynthesis of other secondary metabolites	2	comp126648_c0_seq2;comp359798_c0_seq1;
ko00051, Fructose and mannose metabolism	Metabolism\Carbohydrate metabolism	90	comp15172_c0_seq1;comp37872_c0_seq1;comp127444_c0_seq1;comp54569_c0_seq1;comp121276_c0_seq1;comp98268_c0_seq1;comp53453_c0_seq1;comp53765_c0_seq1;comp70007_c0_seq1;comp129266_c0_seq1;comp116228_c0_seq1;comp184096_c0_seq1;comp138003_c0_seq2;comp184150_c0_seq2;comp165019_c0_seq4;comp130651_c0_seq1;comp132429_c0_seq1;comp153504_c0_seq2;comp176570_c0_seq1;comp171819_c0_seq1;comp163951_c0_seq1;comp148…
ko04015, Rap1 signaling pathway	Environmental Information Processing\Signal transduction	417	comp106189_c0_seq1;comp54785_c0_seq1;comp54789_c0_seq1;comp54815_c0_seq2;comp54903_c0_seq1;comp55097_c0_seq1;comp110671_c0_seq2;comp54586_c0_seq1;comp63062_c0_seq1;comp39774_c0_seq1;comp54795_c0_seq1;comp58521_c0_seq1;comp113876_c0_seq1;comp75038_c0_seq1;comp124378_c0_seq1;comp114807_c0_seq2;comp111557_c0_seq1;comp124110_c0_seq2;comp90630_c0_seq1;comp51828_c0_seq1;comp106761_c0_seq1;comp55026_c0_…
ko04725, Cholinergic synapse	Organismal Systems\Nervous system	231	comp38587_c0_seq1;comp89960_c0_seq1;comp75136_c0_seq1;comp54384_c0_seq1;comp56273_c0_seq1;comp124338_c0_seq1;comp126335_c0_seq1;comp100582_c0_seq1;comp75751_c0_seq1;comp39719_c0_seq2;comp12512_c0_seq1;comp123609_c0_seq1;comp73109_c0_seq1;comp47317_c0_seq1;comp55640_c0_seq2;comp70893_c0_seq1;comp96443_c0_seq1;comp127188_c0_seq1;comp55162_c0_seq1;comp55167_c1_seq1;comp93305_c0_seq1;comp116655_c0_se…
ko04060, Cytokine-cytokine receptor interaction	Environmental Information Processing\Signaling molecules and interaction	367	comp55298_c0_seq2;comp54801_c0_seq1;comp119326_c0_seq2;comp122506_c0_seq1;comp54745_c0_seq1;comp124077_c0_seq3;comp116047_c0_seq1;comp121263_c0_seq1;comp101454_c0_seq1;comp62573_c0_seq1;comp118465_c0_seq1;comp112644_c0_seq1;comp120419_c0_seq2;comp68058_c0_seq1;comp109729_c0_seq1;comp99720_c0_seq1;comp19963_c0_seq2;comp118928_c0_seq2;comp110066_c0_seq1;comp115795_c0_seq1;comp53970_c0_seq1;comp5761…
ko04966, Collecting duct acid secretion	Organismal Systems\Excretory system	72	comp47424_c0_seq1;comp36610_c0_seq1;comp96434_c0_seq1;comp121830_c0_seq1;comp127901_c0_seq1;comp55094_c0_seq1;comp109917_c0_seq1;comp55175_c0_seq2;comp55202_c0_seq2;comp119925_c0_seq1;comp120199_c0_seq1;comp34325_c0_seq1;comp54778_c3_seq1;comp15762_c0_seq1;comp95329_c0_seq1;comp127404_c0_seq2;comp127442_c0_seq1;comp57852_c0_seq1;comp109325_c0_seq1;comp106398_c0_seq2;comp141954_c0_seq1;comp175448_…
ko04727, GABAergic synapse	Organismal Systems\Nervous system	184	comp13311_c0_seq1;comp96652_c0_seq2;comp46328_c0_seq2;comp124338_c0_seq1;comp126335_c0_seq1;comp31282_c0_seq1;comp106520_c0_seq1;comp8402_c1_seq1;comp68755_c0_seq2;comp90385_c0_seq1;comp123191_c0_seq1;comp6896_c0_seq1;comp93077_c0_seq1;comp118275_c0_seq2;comp19876_c0_seq1;comp55640_c0_seq2;comp70893_c0_seq1;comp96443_c0_seq1;comp127188_c0_seq1;comp55162_c0_seq1;comp55167_c1_seq1;comp93305_c0_seq1…
ko00363, Bisphenol degradation	Metabolism\Xenobiotics biodegradation and metabolism	7	comp66399_c0_seq1;comp148500_c0_seq1;comp149186_c0_seq1;comp193872_c0_seq5;comp302084_c0_seq1;comp356128_c0_seq1;comp388210_c0_seq1;
ko05321, Inflammatiory bowel disease (IBD)	Human Diseases\Immune diseases	129	comp111755_c0_seq1;comp68403_c0_seq1;comp48607_c0_seq1;comp85249_c0_seq1;comp107064_c0_seq1;comp103028_c0_seq1;comp82802_c0_seq1;comp2777_c0_seq1;comp125331_c0_seq1;comp112644_c0_seq1;comp19963_c0_seq2;comp46848_c0_seq1;comp99720_c0_seq1;comp149629_c0_seq1;comp141730_c0_seq1;comp162089_c0_seq2;comp165869_c0_seq1;comp179532_c0_seq2;comp183022_c0_seq2;comp174884_c0_seq1;comp146229_c0_seq2;comp18065…
ko00760, Nicotinate and nicotinamide metabolism	Metabolism\Metabolism of cofactors and vitamins	54	comp55154_c0_seq1;comp56032_c0_seq1;comp68460_c0_seq1;comp77610_c0_seq1;comp54457_c0_seq1;comp96848_c0_seq1;comp149220_c0_seq1;comp184537_c0_seq8;comp130298_c0_seq1;comp144914_c0_seq1;comp167803_c0_seq2;comp160372_c0_seq2;comp178809_c0_seq2;comp178176_c0_seq1;comp134975_c0_seq1;comp151497_c0_seq1;comp191282_c0_seq2;comp191282_c1_seq7;comp187054_c0_seq1;comp192624_c0_seq1;comp197777_c0_seq1;comp18…
ko05164, Influenza A	Human Diseases\Infectious diseases	291	comp5255_c0_seq1;comp47971_c0_seq2;comp85282_c0_seq1;comp107425_c0_seq1;comp107611_c0_seq1;comp120550_c0_seq1;comp29962_c0_seq2;comp9304_c0_seq1;comp38704_c0_seq1;comp41368_c0_seq2;comp54928_c0_seq1;comp55165_c0_seq1;comp55487_c0_seq1;comp13317_c0_seq1;comp112644_c0_seq1;comp124077_c0_seq3;comp101454_c0_seq1;comp85249_c0_seq1;comp111755_c0_seq1;comp58987_c0_seq1;comp56568_c0_seq2;comp64513_c0_seq…
ko00534, Glycosaminoglycan biosynthesis - heparan sulfate / heparin	Metabolism\Glycan biosynthesis and metabolism	40	comp54253_c0_seq2;comp51879_c0_seq1;comp44708_c0_seq1;comp110667_c0_seq2;comp128492_c0_seq1;comp99999_c0_seq1;comp146490_c0_seq1;comp173905_c1_seq2;comp180638_c0_seq2;comp177629_c0_seq2;comp182490_c0_seq1;comp144831_c0_seq2;comp176371_c0_seq2;comp200788_c0_seq3;comp201870_c3_seq8;comp184765_c0_seq2;comp190973_c0_seq3;comp201014_c0_seq2;comp201113_c1_seq1;comp200540_c0_seq1;comp200540_c1_seq1;comp…
ko04620, Toll-like receptor signaling pathway	Organismal Systems\Immune system	154	comp113539_c0_seq2;comp19414_c0_seq1;comp54389_c0_seq1;comp54821_c0_seq1;comp8922_c0_seq1;comp54928_c0_seq1;comp38704_c0_seq1;comp41368_c0_seq2;comp55165_c0_seq1;comp55487_c0_seq1;comp13317_c0_seq1;comp29962_c0_seq2;comp112644_c0_seq1;comp101454_c0_seq1;comp167987_c0_seq1;comp171557_c0_seq1;comp143401_c0_seq1;comp172511_c0_seq1;comp174411_c0_seq5;comp148005_c0_seq2;comp180812_c0_seq1;comp170097_c…
ko04350, TGF-beta signaling pathway	Environmental Information Processing\Signal transduction	156	comp94178_c0_seq2;comp95135_c0_seq1;comp125309_c0_seq1;comp111835_c0_seq2;comp111948_c0_seq2;comp107765_c0_seq1;comp68853_c0_seq1;comp101656_c0_seq1;comp122288_c0_seq1;comp103349_c0_seq1;comp54889_c0_seq1;comp120805_c0_seq2;comp55077_c0_seq1;comp9304_c0_seq1;comp55612_c0_seq1;comp106223_c0_seq1;comp54983_c0_seq1;comp54999_c0_seq1;comp85249_c0_seq1;comp143241_c0_seq1;comp176478_c0_seq1;comp146092_…
ko00980, Metabolism of xenobiotics by cytochrome P450	Metabolism\Xenobiotics biodegradation and metabolism	88	comp12115_c0_seq1;comp40049_c0_seq1;comp46416_c0_seq1;comp107813_c0_seq2;comp115636_c0_seq2;comp117562_c0_seq1;comp117880_c0_seq2;comp120163_c0_seq1;comp128745_c0_seq1;comp66542_c0_seq2;comp51554_c0_seq1;comp79305_c0_seq1;comp98017_c0_seq1;comp156181_c0_seq1;comp177606_c0_seq1;comp180897_c0_seq1;comp183407_c0_seq1;comp146935_c0_seq1;comp177756_c0_seq1;comp166532_c0_seq2;comp157603_c0_seq2;comp182…
ko05131, Shigellosis	Human Diseases\Infectious diseases	125	comp55559_c0_seq1;comp110338_c0_seq1;comp56857_c0_seq1;comp55576_c0_seq1;comp54754_c0_seq1;comp54763_c0_seq1;comp118804_c0_seq1;comp55756_c0_seq1;comp55037_c0_seq1;comp65037_c0_seq1;comp54767_c0_seq1;comp98220_c0_seq1;comp55172_c0_seq1;comp170646_c1_seq1;comp174124_c0_seq1;comp179915_c0_seq3;comp130017_c0_seq1;comp142891_c0_seq1;comp164955_c0_seq1;comp180570_c1_seq1;comp169971_c0_seq1;comp184417_…
ko05222, Small cell lung cancer	Human Diseases\Cancers	192	comp96337_c0_seq2;comp97643_c0_seq1;comp38743_c0_seq1;comp43064_c0_seq1;comp45538_c0_seq2;comp77415_c0_seq1;comp38486_c0_seq1;comp93402_c0_seq1;comp98216_c0_seq1;comp99169_c0_seq2;comp124429_c0_seq1;comp63680_c0_seq1;comp55589_c0_seq1;comp57382_c0_seq1;comp55559_c0_seq1;comp110338_c0_seq1;comp54928_c0_seq1;comp38704_c0_seq1;comp41368_c0_seq2;comp55165_c0_seq1;comp55487_c0_seq1;comp123885_c0_seq1;…
ko03020, RNA polymerase	Genetic Information Processing\Transcription	58	comp113669_c0_seq2;comp127510_c0_seq1;comp117904_c0_seq1;comp54494_c0_seq1;comp58236_c0_seq1;comp58529_c0_seq1;comp16041_c0_seq1;comp111665_c0_seq1;comp145291_c0_seq2;comp148312_c0_seq1;comp160682_c0_seq2;comp172623_c0_seq3;comp132093_c0_seq1;comp181136_c0_seq1;comp198129_c0_seq1;comp200355_c0_seq1;comp195843_c0_seq6;comp196472_c1_seq2;comp194747_c0_seq5;comp189648_c0_seq2;comp190100_c0_seq2;comp…
ko05168, Herpes simplex infection	Human Diseases\Infectious diseases	338	comp8922_c0_seq1;comp124077_c0_seq3;comp101454_c0_seq1;comp112644_c0_seq1;comp120550_c0_seq1;comp55300_c0_seq1;comp55766_c0_seq1;comp5255_c0_seq1;comp47971_c0_seq2;comp85282_c0_seq1;comp10882_c0_seq1;comp54983_c0_seq1;comp54999_c0_seq1;comp47089_c0_seq1;comp104756_c0_seq1;comp65133_c0_seq1;comp125949_c0_seq2;comp9304_c0_seq1;comp106784_c0_seq1;comp107608_c0_seq1;comp7935_c0_seq1;comp57930_c0_seq1…
ko05134, Legionellosis	Human Diseases\Infectious diseases	129	comp114037_c0_seq1;comp58119_c0_seq1;comp115824_c0_seq4;comp59195_c0_seq1;comp101414_c0_seq1;comp38743_c0_seq1;comp43064_c0_seq1;comp54778_c0_seq1;comp107425_c0_seq1;comp107611_c0_seq1;comp86465_c0_seq1;comp109242_c0_seq3;comp56568_c0_seq2;comp54389_c0_seq1;comp112644_c0_seq1;comp146961_c0_seq1;comp148015_c0_seq1;comp138594_c0_seq1;comp153232_c0_seq1;comp154367_c0_seq1;comp184160_c0_seq1;comp1836…
ko04750, Inflammatory mediator regulation of TRP channels	Organismal Systems\Sensory system	187	comp13792_c0_seq1;comp55300_c0_seq1;comp55766_c0_seq1;comp71003_c0_seq2;comp54785_c0_seq1;comp54789_c0_seq1;comp54815_c0_seq2;comp54903_c0_seq1;comp55097_c0_seq1;comp110671_c0_seq2;comp63611_c0_seq1;comp71659_c0_seq1;comp114807_c0_seq2;comp54928_c0_seq1;comp38704_c0_seq1;comp41368_c0_seq2;comp54795_c0_seq1;comp58521_c0_seq1;comp124338_c0_seq1;comp126335_c0_seq1;comp88194_c0_seq1;comp95494_c0_seq2…
ko00270, Cysteine and methionine metabolism	Metabolism\Amino acid metabolism	123	comp78369_c0_seq1;comp124627_c0_seq4;comp119253_c0_seq1;comp48971_c0_seq1;comp108036_c0_seq1;comp70330_c0_seq1;comp94252_c0_seq1;comp126093_c0_seq1;comp128073_c0_seq1;comp38233_c0_seq1;comp49678_c0_seq1;comp68333_c0_seq1;comp84134_c0_seq1;comp12941_c0_seq1;comp101933_c0_seq1;comp54924_c0_seq1;comp55014_c0_seq1;comp72860_c0_seq3;comp100279_c0_seq1;comp117016_c0_seq1;comp117703_c0_seq1;comp75159_c0…
ko05323, Rheumatoid arthritis	Human Diseases\Immune diseases	212	comp44823_c0_seq1;comp111755_c0_seq1;comp68403_c0_seq1;comp48607_c0_seq1;comp4251_c0_seq1;comp114728_c0_seq1;comp112644_c0_seq1;comp19963_c0_seq2;comp47424_c0_seq1;comp55094_c0_seq1;comp109917_c0_seq1;comp55175_c0_seq2;comp55202_c0_seq2;comp36610_c0_seq1;comp96434_c0_seq1;comp121830_c0_seq1;comp127901_c0_seq1;comp119925_c0_seq1;comp120199_c0_seq1;comp34325_c0_seq1;comp54778_c3_seq1;comp57852_c0_s…
ko04630, Jak-STAT signaling pathway	Environmental Information Processing\Signal transduction	233	comp53970_c0_seq1;comp57612_c0_seq1;comp85249_c0_seq1;comp75758_c0_seq1;comp118928_c0_seq2;comp99720_c0_seq1;comp110066_c0_seq1;comp115795_c0_seq1;comp112644_c0_seq1;comp120419_c0_seq2;comp68058_c0_seq1;comp109729_c0_seq1;comp19963_c0_seq2;comp103028_c0_seq1;comp65902_c0_seq1;comp38584_c0_seq1;comp54677_c0_seq1;comp82802_c0_seq1;comp9304_c0_seq1;comp127417_c0_seq2;comp71477_c0_seq2;comp92848_c0_s…
ko00960, Tropane, piperidine and pyridine alkaloid biosynthesis	Metabolism\Biosynthesis of other secondary metabolites	20	comp127966_c1_seq1;comp72860_c0_seq3;comp101933_c0_seq1;comp143033_c0_seq3;comp153719_c0_seq1;comp195630_c0_seq1;comp201469_c0_seq2;comp194147_c0_seq1;comp195622_c0_seq2;comp195678_c0_seq1;comp195802_c0_seq1;comp258973_c0_seq1;comp301471_c0_seq1;comp229188_c0_seq1;comp339804_c0_seq1;comp353855_c0_seq1;comp331235_c0_seq1;comp317718_c0_seq1;comp386585_c0_seq1;comp401522_c0_seq1;
ko04723, Retrograde endocannabinoid signaling	Organismal Systems\Nervous system	166	comp69775_c0_seq1;comp118275_c0_seq2;comp19876_c0_seq1;comp124338_c0_seq1;comp126335_c0_seq1;comp90697_c0_seq1;comp55640_c0_seq2;comp70893_c0_seq1;comp96443_c0_seq1;comp127188_c0_seq1;comp55162_c0_seq1;comp55167_c1_seq1;comp93305_c0_seq1;comp116655_c0_seq1;comp90385_c0_seq1;comp123191_c0_seq1;comp6896_c0_seq1;comp93077_c0_seq1;comp58521_c0_seq1;comp96652_c0_seq2;comp46328_c0_seq2;comp169681_c1_se…
ko01220, Degradation of aromatic compounds	Metabolism\Overview	9	comp98017_c0_seq1;comp164338_c0_seq1;comp165052_c0_seq4;comp168152_c0_seq1;comp174543_c0_seq1;comp191238_c0_seq2;comp192785_c0_seq1;comp268025_c0_seq1;comp326331_c0_seq1;
ko05205, Proteoglycans in cancer	Human Diseases\Cancers	444	comp112507_c0_seq2;comp58615_c0_seq1;comp65037_c0_seq1;comp55744_c0_seq1;comp55889_c0_seq1;comp71211_c0_seq1;comp79207_c0_seq1;comp94593_c0_seq1;comp54928_c0_seq1;comp38704_c0_seq1;comp41368_c0_seq2;comp55165_c0_seq1;comp55487_c0_seq1;comp40293_c0_seq1;comp55300_c0_seq1;comp55766_c0_seq1;comp46660_c0_seq1;comp63611_c0_seq1;comp111835_c0_seq2;comp111948_c0_seq2;comp54769_c1_seq2;comp74012_c0_seq1;…
ko04612, Antigen processing and presentation	Organismal Systems\Immune system	161	comp85249_c0_seq1;comp109859_c0_seq1;comp107425_c0_seq1;comp107611_c0_seq1;comp38738_c0_seq1;comp54736_c0_seq1;comp92682_c0_seq1;comp100369_c0_seq1;comp115503_c0_seq1;comp110147_c0_seq1;comp110515_c0_seq1;comp49435_c0_seq1;comp68531_c0_seq1;comp43395_c0_seq2;comp68403_c0_seq1;comp48607_c0_seq1;comp117693_c0_seq1;comp101242_c0_seq1;comp54807_c0_seq1;comp54833_c0_seq1;comp71068_c0_seq1;comp100153_c…
ko04722, Neurotrophin signaling pathway	Organismal Systems\Nervous system	243	comp114807_c0_seq2;comp57716_c0_seq1;comp112507_c0_seq2;comp80443_c0_seq1;comp54877_c0_seq1;comp117550_c0_seq1;comp55756_c0_seq1;comp106189_c0_seq1;comp71313_c0_seq1;comp60185_c0_seq1;comp38704_c0_seq1;comp41368_c0_seq2;comp54928_c0_seq1;comp55165_c0_seq1;comp55487_c0_seq1;comp64513_c0_seq1;comp54785_c0_seq1;comp54789_c0_seq1;comp54815_c0_seq2;comp54903_c0_seq1;comp55097_c0_seq1;comp110671_c0_seq…
ko05143, African trypanosomiasis	Human Diseases\Infectious diseases	77	comp4251_c0_seq1;comp114728_c0_seq1;comp8922_c0_seq1;comp62379_c0_seq1;comp85249_c0_seq1;comp112644_c0_seq1;comp64513_c0_seq1;comp124338_c0_seq1;comp126335_c0_seq1;comp144160_c0_seq1;comp173404_c0_seq2;comp181020_c0_seq1;comp166284_c0_seq2;comp145865_c0_seq1;comp145875_c0_seq1;comp184101_c0_seq3;comp183564_c0_seq1;comp150052_c0_seq2;comp155110_c0_seq2;comp140448_c0_seq2;comp150691_c0_seq2;comp152…
ko04146, Peroxisome	Cellular Processes\Transport and catabolism	196	comp103310_c0_seq1;comp90395_c0_seq1;comp88474_c0_seq1;comp3081_c0_seq1;comp25284_c0_seq1;comp77351_c0_seq1;comp85802_c0_seq1;comp76890_c0_seq1;comp42085_c0_seq1;comp90396_c0_seq1;comp129304_c0_seq1;comp55121_c0_seq1;comp18590_c0_seq1;comp31350_c0_seq1;comp54742_c0_seq1;comp94001_c0_seq2;comp99916_c0_seq1;comp60007_c0_seq1;comp128598_c0_seq1;comp54753_c0_seq1;comp54990_c0_seq1;comp13045_c0_seq1;c…
ko04918, Thyroid hormone synthesis	Organismal Systems\Endocrine system	147	comp54795_c0_seq1;comp58521_c0_seq1;comp124338_c0_seq1;comp126335_c0_seq1;comp54877_c0_seq1;comp117550_c0_seq1;comp54704_c0_seq1;comp62961_c0_seq1;comp67573_c0_seq1;comp49203_c0_seq2;comp74405_c0_seq2;comp127172_c0_seq2;comp129123_c0_seq1;comp53970_c0_seq1;comp57612_c0_seq1;comp5131_c0_seq2;comp50480_c0_seq1;comp108364_c0_seq1;comp55677_c0_seq1;comp116202_c0_seq1;comp118657_c0_seq1;comp126155_c0_…
ko04668, TNF signaling pathway	Environmental Information Processing\Signal transduction	174	comp123885_c0_seq1;comp29962_c0_seq2;comp69999_c0_seq1;comp54704_c0_seq1;comp62961_c0_seq1;comp54877_c0_seq1;comp117550_c0_seq1;comp124077_c0_seq3;comp101454_c0_seq1;comp118928_c0_seq2;comp112644_c0_seq1;comp110421_c0_seq1;comp54928_c0_seq1;comp38704_c0_seq1;comp41368_c0_seq2;comp55165_c0_seq1;comp55487_c0_seq1;comp99717_c0_seq1;comp134151_c0_seq1;comp181007_c0_seq1;comp170097_c0_seq5;comp148005_…
ko05033, Nicotine addiction	Human Diseases\Substance dependence	58	comp90385_c0_seq1;comp123191_c0_seq1;comp6896_c0_seq1;comp93077_c0_seq1;comp96652_c0_seq2;comp46328_c0_seq2;comp17642_c0_seq1;comp115310_c0_seq1;comp70951_c0_seq1;comp102193_c0_seq2;comp69775_c0_seq1;comp170455_c0_seq1;comp170455_c1_seq2;comp175257_c0_seq8;comp180456_c0_seq3;comp134851_c0_seq1;comp138261_c0_seq1;comp157641_c0_seq2;comp145860_c0_seq3;comp183308_c0_seq4;comp190117_c0_seq21;comp1986…
ko05210, Colorectal cancer	Human Diseases\Cancers	135	comp70141_c0_seq1;comp54928_c0_seq1;comp38704_c0_seq1;comp41368_c0_seq2;comp55165_c0_seq1;comp55487_c0_seq1;comp11050_c0_seq1;comp55112_c0_seq1;comp57902_c0_seq1;comp77123_c0_seq1;comp114093_c0_seq1;comp38743_c0_seq1;comp43064_c0_seq1;comp174052_c0_seq1;comp180515_c0_seq2;comp175051_c0_seq3;comp130815_c2_seq1;comp181370_c0_seq2;comp143401_c0_seq1;comp172511_c0_seq1;comp161832_c0_seq1;comp180812_c…
ko05322, Systemic lupus erythematosus	Human Diseases\Immune diseases	176	comp114360_c0_seq1;comp122968_c0_seq1;comp127515_c0_seq1;comp80964_c0_seq1;comp97205_c0_seq1;comp126471_c0_seq2;comp71716_c0_seq1;comp126014_c0_seq1;comp55068_c0_seq1;comp43066_c0_seq1;comp111755_c0_seq1;comp68403_c0_seq1;comp48607_c0_seq1;comp44823_c0_seq1;comp85249_c0_seq1;comp4251_c0_seq1;comp114728_c0_seq1;comp10882_c0_seq1;comp163523_c0_seq1;comp178946_c0_seq2;comp146188_c0_seq1;comp146867_c…
ko00520, Amino sugar and nucleotide sugar metabolism	Metabolism\Carbohydrate metabolism	123	comp49752_c0_seq1;comp54381_c0_seq1;comp15172_c0_seq1;comp130532_c0_seq1;comp144771_c0_seq1;comp181230_c2_seq2;comp146633_c0_seq3;comp174705_c0_seq1;comp149699_c0_seq1;comp179062_c0_seq1;comp176815_c0_seq1;comp130651_c0_seq1;comp132429_c0_seq1;comp153504_c0_seq2;comp165057_c0_seq1;comp181326_c0_seq5;comp135680_c0_seq1;comp144959_c0_seq1;comp131142_c0_seq2;comp184096_c0_seq1;comp138003_c0_seq2;com…
ko04144, Endocytosis	Cellular Processes\Transport and catabolism	427	comp106761_c0_seq1;comp51828_c0_seq1;comp113876_c0_seq1;comp5971_c0_seq1;comp45320_c0_seq1;comp92069_c0_seq1;comp108051_c0_seq1;comp49887_c0_seq1;comp69905_c0_seq2;comp54735_c0_seq1;comp119007_c0_seq1;comp56314_c0_seq1;comp64541_c0_seq1;comp75711_c0_seq1;comp54586_c0_seq1;comp127564_c0_seq1;comp115503_c0_seq1;comp107425_c0_seq1;comp107611_c0_seq1;comp47191_c0_seq1;comp98019_c0_seq1;comp103930_c0_…
ko04712, Circadian rhythm - plant	Organismal Systems\Environmental adaptation	20	comp106784_c0_seq1;comp107608_c0_seq1;comp149425_c0_seq1;comp162252_c0_seq3;comp179025_c0_seq1;comp175572_c0_seq1;comp184406_c0_seq2;comp205523_c1_seq12;comp261887_c0_seq1;comp303339_c0_seq1;comp263632_c0_seq1;comp271633_c0_seq1;comp257684_c0_seq1;comp365610_c0_seq1;comp349072_c0_seq1;comp396777_c0_seq1;comp420950_c0_seq1;comp394706_c0_seq1;comp434412_c0_seq1;comp386814_c0_seq1;
ko05152, Tuberculosis	Human Diseases\Infectious diseases	360	comp38743_c0_seq1;comp43064_c0_seq1;comp55165_c0_seq1;comp55487_c0_seq1;comp63611_c0_seq1;comp85249_c0_seq1;comp111755_c0_seq1;comp9304_c0_seq1;comp105830_c0_seq1;comp106512_c0_seq1;comp124594_c0_seq1;comp19414_c0_seq1;comp113539_c0_seq2;comp54389_c0_seq1;comp13317_c0_seq1;comp128598_c0_seq1;comp112644_c0_seq1;comp19963_c0_seq2;comp8922_c0_seq1;comp114037_c0_seq1;comp54785_c0_seq1;comp54789_c0_se…
ko00770, Pantothenate and CoA biosynthesis	Metabolism\Metabolism of cofactors and vitamins	33	comp126837_c0_seq1;comp124596_c0_seq1;comp71597_c0_seq1;comp126304_c0_seq1;comp169736_c0_seq3;comp182170_c0_seq1;comp172790_c0_seq2;comp150765_c0_seq4;comp166516_c0_seq2;comp138314_c0_seq1;comp196366_c1_seq5;comp197343_c0_seq8;comp191892_c0_seq1;comp202004_c0_seq6;comp204387_c0_seq19;comp205542_c0_seq4;comp207527_c0_seq4;comp208233_c0_seq9;comp208921_c0_seq21;comp204201_c0_seq8;comp210536_c0_seq2…
ko04512, ECM-receptor interaction	Environmental Information Processing\Signaling molecules and interaction	217	comp73723_c0_seq1;comp79664_c0_seq1;comp88896_c0_seq1;comp111509_c0_seq1;comp111562_c0_seq2;comp111568_c0_seq1;comp38486_c0_seq1;comp93402_c0_seq1;comp98216_c0_seq1;comp99169_c0_seq2;comp124429_c0_seq1;comp63680_c0_seq1;comp55589_c0_seq1;comp57382_c0_seq1;comp49307_c0_seq1;comp103963_c0_seq2;comp125309_c0_seq1;comp89810_c0_seq1;comp74444_c0_seq1;comp55456_c0_seq1;comp40135_c0_seq1;comp57239_c0_se…
ko03050, Proteasome	Genetic Information Processing\Folding, sorting and degradation	146	comp61949_c0_seq1;comp79572_c0_seq1;comp38359_c0_seq1;comp84257_c0_seq1;comp54439_c0_seq1;comp117552_c0_seq1;comp118246_c0_seq1;comp54737_c0_seq1;comp54756_c0_seq1;comp104101_c0_seq1;comp123219_c0_seq1;comp76017_c0_seq1;comp109859_c0_seq1;comp77420_c0_seq1;comp54654_c0_seq1;comp115764_c0_seq1;comp74642_c0_seq1;comp121834_c0_seq2;comp120907_c0_seq1;comp122051_c0_seq1;comp116882_c0_seq1;comp85249_c…
ko04713, Circadian entrainment	Organismal Systems\Environmental adaptation	204	comp54785_c0_seq1;comp54789_c0_seq1;comp54815_c0_seq2;comp54903_c0_seq1;comp55097_c0_seq1;comp110671_c0_seq2;comp63611_c0_seq1;comp69922_c0_seq1;comp114078_c0_seq1;comp55640_c0_seq2;comp70893_c0_seq1;comp96443_c0_seq1;comp127188_c0_seq1;comp55162_c0_seq1;comp55167_c1_seq1;comp93305_c0_seq1;comp116655_c0_seq1;comp69775_c0_seq1;comp47945_c0_seq1;comp44627_c0_seq1;comp54795_c0_seq1;comp58521_c0_seq1…
ko05223, Non-small cell lung cancer	Human Diseases\Cancers	120	comp96337_c0_seq2;comp97643_c0_seq1;comp54928_c0_seq1;comp38704_c0_seq1;comp41368_c0_seq2;comp55165_c0_seq1;comp55487_c0_seq1;comp113876_c0_seq1;comp112507_c0_seq2;comp124338_c0_seq1;comp126335_c0_seq1;comp125107_c0_seq1;comp126840_c0_seq1;comp182994_c0_seq4;comp170611_c0_seq1;comp167452_c0_seq2;comp175800_c0_seq3;comp130815_c2_seq1;comp149904_c0_seq1;comp164890_c0_seq1;comp173870_c0_seq4;comp181…
ko04726, Serotonergic synapse	Organismal Systems\Nervous system	194	comp126648_c0_seq2;comp30802_c0_seq1;comp118275_c0_seq2;comp19876_c0_seq1;comp13792_c0_seq1;comp124338_c0_seq1;comp126335_c0_seq1;comp52313_c0_seq1;comp7834_c0_seq1;comp51856_c0_seq1;comp54795_c0_seq1;comp58521_c0_seq1;comp46328_c0_seq2;comp121937_c0_seq2;comp49989_c0_seq1;comp55640_c0_seq2;comp70893_c0_seq1;comp96443_c0_seq1;comp127188_c0_seq1;comp55162_c0_seq1;comp55167_c1_seq1;comp93305_c0_seq…
ko00062, Fatty acid elongation	Metabolism\Lipid metabolism	73	comp93475_c0_seq1;comp22460_c0_seq1;comp110763_c0_seq1;comp54716_c0_seq1;comp116044_c0_seq1;comp47910_c0_seq1;comp30116_c0_seq1;comp109924_c0_seq1;comp108762_c0_seq1;comp146464_c0_seq2;comp145581_c0_seq2;comp163142_c0_seq1;comp147334_c0_seq1;comp164307_c0_seq2;comp172359_c0_seq1;comp167361_c0_seq2;comp173571_c0_seq1;comp164128_c0_seq1;comp180596_c0_seq2;comp150234_c0_seq1;comp195426_c0_seq1;comp1…
ko00630, Glyoxylate and dicarboxylate metabolism	Metabolism\Carbohydrate metabolism	98	comp80173_c0_seq1;comp100279_c0_seq1;comp117016_c0_seq1;comp117703_c0_seq1;comp55185_c0_seq1;comp55187_c0_seq1;comp51954_c0_seq1;comp18590_c0_seq1;comp31350_c0_seq1;comp42085_c0_seq1;comp90396_c0_seq1;comp76155_c0_seq1;comp993_c0_seq1;comp67851_c0_seq1;comp164195_c0_seq2;comp175826_c0_seq3;comp175881_c0_seq3;comp145068_c0_seq1;comp145068_c2_seq2;comp156984_c1_seq1;comp179186_c1_seq2;comp155033_c0…
ko04510, Focal adhesion	Cellular Processes\Cell communication	498	comp73723_c0_seq1;comp79664_c0_seq1;comp88896_c0_seq1;comp111509_c0_seq1;comp111562_c0_seq2;comp111568_c0_seq1;comp38486_c0_seq1;comp93402_c0_seq1;comp98216_c0_seq1;comp99169_c0_seq2;comp124429_c0_seq1;comp63680_c0_seq1;comp55589_c0_seq1;comp57382_c0_seq1;comp49307_c0_seq1;comp103963_c0_seq2;comp125309_c0_seq1;comp89810_c0_seq1;comp74444_c0_seq1;comp40135_c0_seq1;comp57239_c0_seq2;comp56703_c0_se…
ko00750, Vitamin B6 metabolism	Metabolism\Metabolism of cofactors and vitamins	22	comp96848_c0_seq1;comp7896_c0_seq1;comp85421_c0_seq1;comp134975_c0_seq1;comp151497_c0_seq1;comp138235_c0_seq1;comp202005_c1_seq3;comp187466_c0_seq2;comp195024_c0_seq1;comp200496_c0_seq1;comp200710_c0_seq2;comp187237_c0_seq1;comp187707_c0_seq1;comp204574_c0_seq4;comp205694_c0_seq1;comp205953_c0_seq7;comp207296_c0_seq2;comp211293_c3_seq3;comp316780_c0_seq1;comp427388_c0_seq1;comp420309_c0_seq1;comp…
ko04261, Adrenergic signaling in cardiomyocytes	Organismal Systems\Circulatory system	293	comp54795_c0_seq1;comp58521_c0_seq1;comp5131_c0_seq2;comp50480_c0_seq1;comp108364_c0_seq1;comp55677_c0_seq1;comp116202_c0_seq1;comp118657_c0_seq1;comp126155_c0_seq1;comp40293_c0_seq1;comp100582_c0_seq1;comp116565_c0_seq1;comp121804_c0_seq2;comp48588_c0_seq1;comp118275_c0_seq2;comp19876_c0_seq1;comp94451_c0_seq1;comp103298_c0_seq2;comp119091_c0_seq1;comp90573_c0_seq1;comp59729_c0_seq2;comp60733_c0…
ko01230, Biosynthesis of amino acids	Metabolism\Overview	294	comp116228_c0_seq1;comp108950_c0_seq1;comp128800_c0_seq1;comp27558_c0_seq1;comp89096_c0_seq1;comp55501_c0_seq1;comp41553_c0_seq1;comp89830_c0_seq1;comp11306_c0_seq1;comp53453_c0_seq1;comp53765_c0_seq1;comp70007_c0_seq1;comp129266_c0_seq1;comp37872_c0_seq1;comp127444_c0_seq1;comp41442_c0_seq1;comp105705_c0_seq1;comp105856_c0_seq1;comp83990_c0_seq1;comp75159_c0_seq2;comp129460_c0_seq2;comp993_c0_se…
ko04940, Type I diabetes mellitus	Human Diseases\Endocrine and metabolic diseases	89	comp52276_c0_seq1;comp111755_c0_seq1;comp44823_c0_seq1;comp85249_c0_seq1;comp115503_c0_seq1;comp68403_c0_seq1;comp48607_c0_seq1;comp64513_c0_seq1;comp138965_c0_seq3;comp166844_c0_seq2;comp149011_c0_seq1;comp166987_c0_seq1;comp146961_c0_seq1;comp148015_c0_seq1;comp149629_c0_seq1;comp183365_c0_seq5;comp173097_c0_seq3;comp141730_c0_seq1;comp162089_c0_seq2;comp165869_c0_seq1;comp179532_c0_seq2;comp18…
ko04974, Protein digestion and absorption	Organismal Systems\Digestive system	189	comp13362_c0_seq1;comp40856_c0_seq2;comp5131_c0_seq2;comp50480_c0_seq1;comp108364_c0_seq1;comp55677_c0_seq1;comp116202_c0_seq1;comp118657_c0_seq1;comp126155_c0_seq1;comp100582_c0_seq1;comp125014_c0_seq1;comp99083_c0_seq1;comp50836_c0_seq2;comp116067_c0_seq1;comp96334_c0_seq1;comp98802_c0_seq1;comp73723_c0_seq1;comp79664_c0_seq1;comp88896_c0_seq1;comp111509_c0_seq1;comp111562_c0_seq2;comp111568_c0…
ko00564, Glycerophospholipid metabolism	Metabolism\Lipid metabolism	199	comp54411_c0_seq1;comp58703_c0_seq1;comp22778_c0_seq1;comp38246_c0_seq1;comp85999_c0_seq1;comp91120_c0_seq1;comp95070_c0_seq2;comp99266_c0_seq1;comp118507_c0_seq3;comp128559_c0_seq1;comp94380_c0_seq1;comp74821_c0_seq1;comp108051_c0_seq1;comp38587_c0_seq1;comp90991_c0_seq2;comp55252_c0_seq1;comp55702_c0_seq1;comp152888_c0_seq2;comp167846_c0_seq1;comp176302_c0_seq4;comp136797_c0_seq3;comp169617_c0_…
ko05320, Autoimmune thyroid disease	Human Diseases\Immune diseases	84	comp53970_c0_seq1;comp57612_c0_seq1;comp111755_c0_seq1;comp68403_c0_seq1;comp48607_c0_seq1;comp44823_c0_seq1;comp115503_c0_seq1;comp64513_c0_seq1;comp4251_c0_seq1;comp114728_c0_seq1;comp149629_c0_seq1;comp141730_c0_seq1;comp162089_c0_seq2;comp165869_c0_seq1;comp179532_c0_seq2;comp183022_c0_seq2;comp183365_c0_seq5;comp173097_c0_seq3;comp176661_c0_seq2;comp164721_c0_seq1;comp159426_c0_seq3;comp1841…
ko04728, Dopaminergic synapse	Organismal Systems\Nervous system	260	comp126648_c0_seq2;comp30802_c0_seq1;comp39047_c0_seq1;comp51010_c0_seq1;comp54785_c0_seq1;comp54789_c0_seq1;comp54815_c0_seq2;comp54903_c0_seq1;comp55097_c0_seq1;comp110671_c0_seq2;comp63611_c0_seq1;comp124338_c0_seq1;comp126335_c0_seq1;comp54795_c0_seq1;comp58521_c0_seq1;comp54877_c0_seq1;comp117550_c0_seq1;comp54704_c0_seq1;comp62961_c0_seq1;comp117716_c0_seq4;comp125398_c0_seq1;comp55300_c0_s…
ko00521, Streptomycin biosynthesis	Metabolism\Biosynthesis of other secondary metabolites	25	comp101762_c0_seq1;comp117085_c0_seq1;comp33773_c0_seq1;comp130651_c0_seq1;comp132429_c0_seq1;comp153504_c0_seq2;comp181326_c0_seq5;comp185029_c0_seq5;comp196568_c0_seq3;comp197144_c0_seq1;comp197889_c0_seq2;comp201099_c1_seq1;comp201099_c2_seq2;comp203799_c0_seq1;comp207817_c0_seq3;comp204423_c0_seq6;comp207028_c0_seq4;comp208277_c0_seq17;comp281766_c0_seq1;comp243739_c0_seq1;comp331064_c0_seq1;…
ko05169, Epstein-Barr virus infection	Human Diseases\Infectious diseases	427	comp113669_c0_seq2;comp127510_c0_seq1;comp117904_c0_seq1;comp54494_c0_seq1;comp58236_c0_seq1;comp58529_c0_seq1;comp16041_c0_seq1;comp111665_c0_seq1;comp51751_c0_seq1;comp115503_c0_seq1;comp107425_c0_seq1;comp107611_c0_seq1;comp54873_c0_seq1;comp110987_c0_seq1;comp55289_c0_seq1;comp55519_c0_seq1;comp80780_c0_seq1;comp58937_c0_seq1;comp9304_c0_seq1;comp53858_c0_seq1;comp109033_c0_seq1;comp123219_c0…
ko00590, Arachidonic acid metabolism	Metabolism\Lipid metabolism	109	comp118697_c0_seq1;comp69801_c0_seq2;comp58896_c0_seq1;comp122917_c0_seq1;comp54747_c0_seq1;comp54751_c0_seq1;comp128745_c0_seq1;comp52313_c0_seq1;comp183762_c0_seq4;comp174373_c0_seq2;comp164156_c0_seq1;comp174207_c0_seq1;comp163868_c0_seq1;comp166532_c0_seq2;comp183078_c0_seq5;comp170747_c0_seq1;comp176360_c0_seq4;comp179305_c1_seq2;comp183395_c0_seq1;comp169667_c0_seq1;comp172540_c0_seq1;comp1…
ko03320, PPAR signaling pathway	Organismal Systems\Endocrine system	166	comp5025_c0_seq1;comp103545_c0_seq1;comp54566_c0_seq1;comp111063_c0_seq1;comp112457_c0_seq1;comp55261_c0_seq1;comp62379_c0_seq1;comp59975_c0_seq1;comp100535_c0_seq1;comp41838_c0_seq2;comp25284_c0_seq1;comp77351_c0_seq1;comp85802_c0_seq1;comp88474_c0_seq1;comp4663_c0_seq1;comp81642_c0_seq1;comp40041_c0_seq1;comp47278_c0_seq1;comp114170_c0_seq1;comp144070_c0_seq2;comp145684_c0_seq2;comp129800_c0_se…
ko00601, Glycosphingolipid biosynthesis - lacto and neolacto series	Metabolism\Glycan biosynthesis and metabolism	44	comp12657_c0_seq1;comp77619_c0_seq1;comp15710_c0_seq1;comp46113_c0_seq1;comp48591_c0_seq1;comp130865_c0_seq1;comp162852_c0_seq1;comp183539_c0_seq1;comp183147_c0_seq14;comp172586_c0_seq1;comp179183_c0_seq2;comp163626_c0_seq3;comp146219_c0_seq1;comp198789_c0_seq3;comp200581_c0_seq4;comp195318_c0_seq3;comp198910_c0_seq6;comp198067_c1_seq100;comp199648_c0_seq2;comp201295_c0_seq4;comp193303_c0_seq3;co…
ko05218, Melanoma	Human Diseases\Cancers	121	comp75038_c0_seq1;comp124378_c0_seq1;comp111557_c0_seq1;comp124110_c0_seq2;comp113876_c0_seq1;comp54928_c0_seq1;comp38704_c0_seq1;comp41368_c0_seq2;comp55165_c0_seq1;comp55487_c0_seq1;comp150930_c0_seq1;comp156858_c0_seq1;comp157864_c0_seq1;comp162536_c0_seq1;comp165561_c0_seq1;comp166321_c0_seq1;comp168028_c0_seq2;comp169953_c0_seq4;comp183302_c0_seq2;comp146307_c0_seq1;comp181695_c0_seq2;comp18…
ko04514, Cell adhesion molecules (CAMs)	Environmental Information Processing\Signaling molecules and interaction	271	comp44823_c0_seq1;comp51194_c0_seq1;comp111755_c0_seq1;comp68403_c0_seq1;comp48607_c0_seq1;comp115503_c0_seq1;comp43395_c0_seq2;comp122260_c0_seq1;comp65177_c0_seq1;comp83363_c0_seq1;comp113004_c0_seq2;comp116251_c0_seq2;comp57239_c0_seq2;comp55559_c0_seq1;comp110338_c0_seq1;comp102466_c0_seq1;comp39207_c0_seq1;comp56703_c0_seq1;comp15635_c0_seq1;comp51490_c0_seq1;comp119691_c0_seq1;comp64202_c0_…
ko04062, Chemokine signaling pathway	Organismal Systems\Immune system	312	comp55298_c0_seq2;comp54801_c0_seq1;comp124077_c0_seq3;comp101454_c0_seq1;comp116047_c0_seq1;comp121263_c0_seq1;comp62573_c0_seq1;comp54745_c0_seq1;comp118465_c0_seq1;comp119326_c0_seq2;comp122506_c0_seq1;comp64541_c0_seq1;comp75711_c0_seq1;comp78952_c0_seq1;comp109495_c0_seq1;comp51959_c0_seq1;comp109471_c0_seq3;comp58521_c0_seq1;comp53858_c0_seq1;comp109033_c0_seq1;comp71313_c0_seq1;comp60185_c…
ko00260, Glycine, serine and threonine metabolism	Metabolism\Amino acid metabolism	115	comp993_c0_seq1;comp7896_c0_seq1;comp85421_c0_seq1;comp55501_c0_seq1;comp127966_c1_seq1;comp42085_c0_seq1;comp90396_c0_seq1;comp111653_c0_seq1;comp119253_c0_seq1;comp98356_c0_seq1;comp68243_c0_seq1;comp70058_c0_seq2;comp124627_c0_seq4;comp78369_c0_seq1;comp75159_c0_seq2;comp129460_c0_seq2;comp138235_c0_seq1;comp147297_c0_seq1;comp166607_c0_seq1;comp156984_c1_seq1;comp179494_c0_seq1;comp171449_c0_…
ko00640, Propanoate metabolism	Metabolism\Carbohydrate metabolism	98	comp22460_c0_seq1;comp110763_c0_seq1;comp44359_c0_seq1;comp100854_c0_seq1;comp148206_c0_seq1;comp166098_c0_seq1;comp145581_c0_seq2;comp163142_c0_seq1;comp145068_c0_seq1;comp145068_c2_seq2;comp175826_c0_seq3;comp175881_c0_seq3;comp163608_c0_seq1;comp167461_c0_seq1;comp176473_c0_seq1;comp178699_c0_seq2;comp184525_c0_seq1;comp184525_c1_seq1;comp172567_c0_seq1;comp180799_c0_seq1;comp187767_c0_seq3;co…
ko04014, Ras signaling pathway	Environmental Information Processing\Signal transduction	455	comp113876_c0_seq1;comp75038_c0_seq1;comp124378_c0_seq1;comp114807_c0_seq2;comp111557_c0_seq1;comp124110_c0_seq2;comp90630_c0_seq1;comp51828_c0_seq1;comp106761_c0_seq1;comp55026_c0_seq1;comp112507_c0_seq2;comp71313_c0_seq1;comp60185_c0_seq1;comp68403_c0_seq1;comp48607_c0_seq1;comp51856_c0_seq1;comp55640_c0_seq2;comp70893_c0_seq1;comp96443_c0_seq1;comp127188_c0_seq1;comp55162_c0_seq1;comp55167_c1_…
ko05412, Arrhythmogenic right ventricular cardiomyopathy (ARVC)	Human Diseases\Cardiovascular diseases	167	comp40135_c0_seq1;comp57239_c0_seq2;comp56703_c0_seq1;comp45462_c0_seq1;comp55559_c0_seq1;comp110338_c0_seq1;comp14030_c0_seq1;comp76539_c0_seq1;comp65037_c0_seq1;comp118275_c0_seq2;comp19876_c0_seq1;comp94451_c0_seq1;comp103298_c0_seq2;comp119091_c0_seq1;comp90573_c0_seq1;comp59729_c0_seq2;comp60733_c0_seq1;comp129191_c0_seq1;comp31546_c0_seq1;comp102466_c0_seq1;comp78204_c0_seq1;comp43066_c0_se…
ko00600, Sphingolipid metabolism	Metabolism\Lipid metabolism	98	comp58327_c0_seq1;comp115117_c0_seq1;comp115226_c0_seq1;comp80081_c0_seq1;comp85999_c0_seq1;comp126457_c0_seq2;comp20330_c0_seq1;comp42466_c0_seq2;comp119590_c0_seq1;comp66698_c0_seq1;comp90795_c0_seq1;comp84766_c0_seq1;comp106955_c0_seq1;comp180523_c0_seq1;comp155789_c0_seq1;comp183739_c0_seq4;comp163580_c0_seq1;comp159158_c0_seq1;comp181581_c0_seq1;comp178199_c0_seq3;comp148529_c0_seq1;comp1429…
ko00380, Tryptophan metabolism	Metabolism\Amino acid metabolism	107	comp23200_c0_seq1;comp40658_c0_seq2;comp44179_c0_seq1;comp22460_c0_seq1;comp110763_c0_seq1;comp126648_c0_seq2;comp44359_c0_seq1;comp100854_c0_seq1;comp96848_c0_seq1;comp56334_c0_seq1;comp180445_c0_seq1;comp180445_c1_seq1;comp138595_c0_seq1;comp163088_c0_seq2;comp145581_c0_seq2;comp163142_c0_seq1;comp183256_c0_seq1;comp171449_c0_seq1;comp134975_c0_seq1;comp151497_c0_seq1;comp145643_c0_seq2;comp201…
ko00626, Naphthalene degradation	Metabolism\Xenobiotics biodegradation and metabolism	4	comp98017_c0_seq1;comp168152_c0_seq1;comp174543_c0_seq1;comp268025_c0_seq1;
ko00790, Folate biosynthesis	Metabolism\Metabolism of cofactors and vitamins	23	comp52635_c0_seq1;comp163778_c0_seq1;comp139376_c0_seq1;comp178074_c0_seq2;comp174577_c0_seq2;comp179209_c0_seq1;comp182055_c0_seq1;comp184498_c0_seq1;comp192466_c0_seq4;comp185034_c0_seq3;comp195592_c0_seq2;comp209012_c3_seq8;comp206723_c0_seq8;comp204896_c0_seq3;comp206423_c1_seq9;comp203267_c0_seq8;comp234477_c0_seq1;comp242229_c0_seq1;comp280897_c0_seq1;comp326334_c0_seq1;comp330178_c0_seq1;c…
ko00430, Taurine and hypotaurine metabolism	Metabolism\Metabolism of other amino acids	19	comp3081_c0_seq1;comp138965_c0_seq3;comp166844_c0_seq2;comp172540_c0_seq1;comp193261_c0_seq1;comp196748_c0_seq1;comp206817_c0_seq37;comp206817_c2_seq9;comp205355_c1_seq1;comp204711_c1_seq4;comp209054_c0_seq3;comp209428_c0_seq44;comp242275_c0_seq1;comp275702_c0_seq1;comp361625_c0_seq1;comp323225_c0_seq1;comp391917_c0_seq1;comp430380_c0_seq1;comp424100_c0_seq1;
ko04720, Long-term potentiation	Organismal Systems\Nervous system	130	comp55300_c0_seq1;comp55766_c0_seq1;comp63611_c0_seq1;comp106189_c0_seq1;comp119576_c1_seq1;comp118275_c0_seq2;comp54785_c0_seq1;comp54789_c0_seq1;comp54815_c0_seq2;comp54903_c0_seq1;comp55097_c0_seq1;comp110671_c0_seq2;comp9304_c0_seq1;comp54877_c0_seq1;comp117550_c0_seq1;comp80443_c0_seq1;comp124338_c0_seq1;comp126335_c0_seq1;comp175751_c1_seq1;comp178356_c0_seq2;comp180996_c0_seq1;comp163270_c…
ko01200, Carbon metabolism	Metabolism\Overview	437	comp37872_c0_seq1;comp127444_c0_seq1;comp53453_c0_seq1;comp53765_c0_seq1;comp70007_c0_seq1;comp129266_c0_seq1;comp116228_c0_seq1;comp108950_c0_seq1;comp128800_c0_seq1;comp27558_c0_seq1;comp89096_c0_seq1;comp55501_c0_seq1;comp41553_c0_seq1;comp89830_c0_seq1;comp11306_c0_seq1;comp79469_c0_seq1;comp51259_c0_seq1;comp105856_c0_seq1;comp41442_c0_seq1;comp105705_c0_seq1;comp83990_c0_seq1;comp55185_c0_s…
ko04130, SNARE interactions in vesicular transport	Genetic Information Processing\Folding, sorting and degradation	70	comp59694_c0_seq1;comp107698_c0_seq1;comp9350_c0_seq1;comp55672_c0_seq1;comp119744_c0_seq1;comp125192_c0_seq1;comp64769_c0_seq1;comp180163_c0_seq2;comp182557_c0_seq2;comp180933_c0_seq1;comp178507_c0_seq1;comp146511_c0_seq1;comp164777_c1_seq1;comp178452_c0_seq1;comp176581_c0_seq1;comp178964_c1_seq1;comp141581_c0_seq1;comp179103_c0_seq1;comp172090_c0_seq1;comp184076_c0_seq1;comp197834_c0_seq9;comp1…
ko04610, Complement and coagulation cascades	Organismal Systems\Immune system	124	comp115751_c0_seq1;comp51976_c0_seq2;comp120195_c0_seq1;comp115602_c0_seq1;comp79653_c0_seq1;comp123653_c0_seq1;comp54586_c0_seq1;comp54883_c0_seq1;comp111382_c0_seq1;comp72198_c0_seq1;comp10882_c0_seq1;comp116835_c0_seq1;comp76950_c0_seq1;comp91359_c0_seq1;comp55683_c0_seq1;comp114037_c0_seq1;comp146710_c0_seq2;comp179774_c0_seq2;comp171216_c0_seq2;comp163523_c0_seq1;comp178946_c0_seq2;comp13859…
ko04745, Phototransduction - fly	Organismal Systems\Sensory system	68	comp124338_c0_seq1;comp126335_c0_seq1;comp54785_c0_seq1;comp54789_c0_seq1;comp54815_c0_seq2;comp54903_c0_seq1;comp55097_c0_seq1;comp110671_c0_seq2;comp65037_c0_seq1;comp63611_c0_seq1;comp91330_c0_seq2;comp140448_c0_seq2;comp150691_c0_seq2;comp152228_c0_seq1;comp131094_c0_seq2;comp147023_c0_seq1;comp181387_c0_seq2;comp152399_c0_seq2;comp163213_c0_seq2;comp181016_c1_seq1;comp177812_c0_seq3;comp1556…
ko04150, mTOR signaling pathway	Environmental Information Processing\Signal transduction	123	comp38704_c0_seq1;comp41368_c0_seq2;comp54928_c0_seq1;comp55165_c0_seq1;comp55487_c0_seq1;comp59340_c0_seq1;comp115746_c0_seq1;comp107188_c0_seq2;comp54769_c1_seq2;comp74012_c0_seq1;comp90729_c0_seq1;comp59221_c0_seq1;comp106690_c0_seq1;comp80443_c0_seq1;comp122944_c1_seq1;comp124338_c0_seq1;comp126335_c0_seq1;comp143401_c0_seq1;comp172511_c0_seq1;comp148883_c0_seq2;comp175138_c0_seq2;comp184238_…
ko04013, MAPK signaling pathway - fly	Environmental Information Processing\Signal transduction	31	comp112507_c0_seq2;comp178496_c0_seq2;comp147666_c0_seq2;comp181370_c0_seq2;comp180812_c0_seq1;comp176374_c0_seq1;comp192916_c0_seq2;comp196812_c1_seq7;comp194494_c0_seq6;comp198448_c1_seq2;comp194129_c0_seq1;comp200757_c2_seq2;comp204805_c0_seq11;comp207828_c0_seq12;comp202368_c0_seq1;comp205365_c4_seq16;comp207473_c0_seq5;comp208912_c1_seq10;comp207314_c0_seq2;comp207314_c1_seq1;comp207902_c0_s…
ko04975, Fat digestion and absorption	Organismal Systems\Digestive system	74	comp56913_c0_seq1;comp72860_c0_seq3;comp85999_c0_seq1;comp5528_c0_seq1;comp6022_c1_seq1;comp25761_c0_seq1;comp20865_c0_seq1;comp101510_c0_seq1;comp116262_c0_seq1;comp62379_c0_seq1;comp144587_c0_seq1;comp174942_c0_seq1;comp183762_c0_seq4;comp144070_c0_seq2;comp145684_c0_seq2;comp135144_c0_seq1;comp142567_c0_seq1;comp171381_c0_seq1;comp188694_c0_seq2;comp189414_c0_seq1;comp190542_c0_seq2;comp192182…
ko05217, Basal cell carcinoma	Human Diseases\Cancers	110	comp38967_c0_seq1;comp126255_c0_seq1;comp122127_c0_seq1;comp53438_c0_seq1;comp53681_c0_seq1;comp53600_c0_seq1;comp58718_c0_seq1;comp56003_c0_seq1;comp59047_c0_seq1;comp70141_c0_seq1;comp180224_c0_seq3;comp153441_c0_seq1;comp162416_c0_seq1;comp146092_c0_seq1;comp168199_c0_seq3;comp157841_c0_seq2;comp177861_c0_seq2;comp183987_c0_seq3;comp177772_c0_seq3;comp143306_c0_seq1;comp182298_c0_seq1;comp1825…
ko04961, Endocrine and other factor-regulated calcium reabsorption	Organismal Systems\Excretory system	105	comp54795_c0_seq1;comp71154_c0_seq1;comp5971_c0_seq1;comp45320_c0_seq1;comp54735_c0_seq1;comp119007_c0_seq1;comp49887_c0_seq1;comp69905_c0_seq2;comp5131_c0_seq2;comp50480_c0_seq1;comp108364_c0_seq1;comp55677_c0_seq1;comp116202_c0_seq1;comp118657_c0_seq1;comp126155_c0_seq1;comp124338_c0_seq1;comp126335_c0_seq1;comp148950_c0_seq2;comp169779_c0_seq1;comp175751_c1_seq1;comp170335_c0_seq3;comp174361_c…
ko04066, HIF-1 signaling pathway	Environmental Information Processing\Signal transduction	224	comp112644_c0_seq1;comp85249_c0_seq1;comp113876_c0_seq1;comp54928_c0_seq1;comp38704_c0_seq1;comp41368_c0_seq2;comp55165_c0_seq1;comp55487_c0_seq1;comp59221_c0_seq1;comp106690_c0_seq1;comp54769_c1_seq2;comp74012_c0_seq1;comp90729_c0_seq1;comp55612_c0_seq1;comp106223_c0_seq1;comp9304_c0_seq1;comp124338_c0_seq1;comp126335_c0_seq1;comp63611_c0_seq1;comp123278_c0_seq3;comp54709_c0_seq2;comp119584_c0_s…
ko02020, Two-component system	Environmental Information Processing\Signal transduction	48	comp52635_c0_seq1;comp76155_c0_seq1;comp104965_c0_seq1;comp106087_c0_seq1;comp46214_c0_seq1;comp118007_c0_seq1;comp38743_c0_seq1;comp43064_c0_seq1;comp139376_c0_seq1;comp178074_c0_seq2;comp129798_c0_seq1;comp137424_c0_seq2;comp152634_c0_seq1;comp167573_c0_seq1;comp179988_c0_seq2;comp180208_c0_seq1;comp185034_c0_seq3;comp195441_c3_seq14;comp187767_c0_seq3;comp190101_c0_seq2;comp191232_c0_seq2;comp…
ko03030, DNA replication	Genetic Information Processing\Replication and repair	74	comp128417_c0_seq1;comp58207_c0_seq1;comp80751_c0_seq1;comp83709_c0_seq1;comp88209_c0_seq1;comp175583_c0_seq1;comp159985_c0_seq1;comp181599_c0_seq4;comp165936_c0_seq1;comp168062_c0_seq1;comp179248_c0_seq2;comp176544_c0_seq1;comp182635_c0_seq1;comp134668_c0_seq1;comp143055_c0_seq1;comp143055_c1_seq1;comp177967_c0_seq8;comp182345_c0_seq2;comp185156_c0_seq1;comp191054_c2_seq1;comp192141_c0_seq4;comp…
ko05166, HTLV-I infection	Human Diseases\Infectious diseases	529	comp94276_c0_seq1;comp51751_c0_seq1;comp115503_c0_seq1;comp68531_c0_seq1;comp119576_c1_seq1;comp89724_c0_seq1;comp59505_c0_seq1;comp112954_c0_seq1;comp128417_c0_seq1;comp58207_c0_seq1;comp126255_c0_seq1;comp122127_c0_seq1;comp53438_c0_seq1;comp53681_c0_seq1;comp53600_c0_seq1;comp58718_c0_seq1;comp56003_c0_seq1;comp59047_c0_seq1;comp70141_c0_seq1;comp13300_c0_seq1;comp38704_c0_seq1;comp41368_c0_se…
ko00650, Butanoate metabolism	Metabolism\Carbohydrate metabolism	63	comp22460_c0_seq1;comp110763_c0_seq1;comp60456_c0_seq1;comp128996_c0_seq1;comp145581_c0_seq2;comp163142_c0_seq1;comp135604_c0_seq2;comp177414_c0_seq1;comp138965_c0_seq3;comp166844_c0_seq2;comp145021_c0_seq1;comp166392_c0_seq1;comp187767_c0_seq3;comp200950_c0_seq2;comp199427_c0_seq2;comp198306_c2_seq2;comp200289_c4_seq13;comp201342_c0_seq6;comp192377_c0_seq1;comp201545_c0_seq2;comp200579_c0_seq2;c…
ko03022, Basal transcription factors	Genetic Information Processing\Transcription	84	comp103737_c0_seq1;comp83864_c0_seq1;comp7714_c0_seq1;comp100285_c0_seq1;comp98318_c0_seq1;comp57930_c0_seq1;comp118094_c0_seq1;comp126274_c0_seq1;comp65018_c0_seq1;comp172151_c0_seq1;comp184146_c1_seq1;comp159678_c0_seq1;comp161729_c0_seq3;comp135359_c0_seq1;comp173954_c0_seq1;comp181344_c0_seq1;comp182973_c0_seq1;comp183058_c0_seq1;comp178518_c0_seq1;comp184342_c0_seq1;comp172571_c1_seq1;comp14…
ko04114, Oocyte meiosis	Cellular Processes\Cell growth and death	205	comp58521_c0_seq1;comp80443_c0_seq1;comp55289_c0_seq1;comp55519_c0_seq1;comp55300_c0_seq1;comp55766_c0_seq1;comp49344_c0_seq1;comp55612_c0_seq1;comp106223_c0_seq1;comp54983_c0_seq1;comp54999_c0_seq1;comp112954_c0_seq1;comp49578_c0_seq2;comp54785_c0_seq1;comp54789_c0_seq1;comp54815_c0_seq2;comp54903_c0_seq1;comp55097_c0_seq1;comp110671_c0_seq2;comp119576_c1_seq1;comp63611_c0_seq1;comp181695_c0_seq…
ko04913, Ovarian Steroidogenesis	Organismal Systems\Endocrine system	80	comp54795_c0_seq1;comp58521_c0_seq1;comp76315_c0_seq1;comp89306_c0_seq1;comp9759_c0_seq1;comp126950_c0_seq1;comp58896_c0_seq1;comp122917_c0_seq1;comp107765_c0_seq1;comp148950_c0_seq2;comp170642_c0_seq1;comp169779_c0_seq1;comp175751_c1_seq1;comp174373_c0_seq2;comp144721_c0_seq1;comp166259_c0_seq1;comp181695_c0_seq2;comp176782_c0_seq1;comp152932_c0_seq2;comp169667_c0_seq1;comp183714_c0_seq1;comp164…
ko04115, p53 signaling pathway	Cellular Processes\Cell growth and death	116	comp98995_c0_seq1;comp55434_c0_seq1;comp108340_c0_seq1;comp58400_c0_seq1;comp38743_c0_seq1;comp43064_c0_seq1;comp71977_c0_seq1;comp125309_c0_seq1;comp135407_c0_seq1;comp166728_c0_seq1;comp170765_c0_seq4;comp130815_c2_seq1;comp135715_c0_seq1;comp167452_c0_seq2;comp175800_c0_seq3;comp168098_c0_seq1;comp149470_c1_seq1;comp173536_c0_seq1;comp145894_c0_seq2;comp164327_c0_seq4;comp173065_c0_seq3;comp16…
ko00562, Inositol phosphate metabolism	Metabolism\Carbohydrate metabolism	138	comp92069_c0_seq1;comp86038_c0_seq1;comp54928_c0_seq1;comp74821_c0_seq1;comp101762_c0_seq1;comp117085_c0_seq1;comp107393_c0_seq1;comp53608_c0_seq1;comp106577_c0_seq2;comp116228_c0_seq1;comp171697_c0_seq5;comp177543_c0_seq3;comp181247_c0_seq2;comp179675_c0_seq3;comp167986_c0_seq1;comp167986_c1_seq2;comp153530_c0_seq1;comp152228_c0_seq1;comp178892_c0_seq2;comp173458_c0_seq1;comp143401_c0_seq1;comp1…
ko04270, Vascular smooth muscle contraction	Organismal Systems\Circulatory system	269	comp50902_c0_seq1;comp14959_c0_seq1;comp88238_c0_seq1;comp54384_c0_seq1;comp56273_c0_seq1;comp68741_c0_seq1;comp113322_c0_seq1;comp118275_c0_seq2;comp19876_c0_seq1;comp54785_c0_seq1;comp54789_c0_seq1;comp54815_c0_seq2;comp54903_c0_seq1;comp55097_c0_seq1;comp110671_c0_seq2;comp61183_c0_seq1;comp68822_c0_seq1;comp80536_c0_seq1;comp54802_c0_seq1;comp54888_c0_seq1;comp58201_c0_seq1;comp124338_c0_seq1…
ko04916, Melanogenesis	Organismal Systems\Endocrine system	190	comp57001_c0_seq1;comp27373_c0_seq2;comp54795_c0_seq1;comp58521_c0_seq1;comp54704_c0_seq1;comp62961_c0_seq1;comp9304_c0_seq1;comp126255_c0_seq1;comp122127_c0_seq1;comp53438_c0_seq1;comp53681_c0_seq1;comp53600_c0_seq1;comp58718_c0_seq1;comp56003_c0_seq1;comp59047_c0_seq1;comp51960_c0_seq1;comp54785_c0_seq1;comp54789_c0_seq1;comp54815_c0_seq2;comp54903_c0_seq1;comp55097_c0_seq1;comp110671_c0_seq2;c…
ko00071, Fatty acid degradation	Metabolism\Lipid metabolism	132	comp93475_c0_seq1;comp22460_c0_seq1;comp110763_c0_seq1;comp92753_c0_seq1;comp25284_c0_seq1;comp77351_c0_seq1;comp85802_c0_seq1;comp4663_c0_seq1;comp81642_c0_seq1;comp98017_c0_seq1;comp44359_c0_seq1;comp100854_c0_seq1;comp146464_c0_seq2;comp145581_c0_seq2;comp163142_c0_seq1;comp135604_c0_seq2;comp177414_c0_seq1;comp148206_c0_seq1;comp166098_c0_seq1;comp183332_c0_seq1;comp140668_c0_seq1;comp132318_…
ko00460, Cyanoamino acid metabolism	Metabolism\Metabolism of other amino acids	15	comp19147_c0_seq1;comp993_c0_seq1;comp172540_c0_seq1;comp186916_c0_seq1;comp201589_c0_seq6;comp204711_c1_seq4;comp209054_c0_seq3;comp209428_c0_seq44;comp307649_c0_seq1;comp335099_c0_seq1;comp323225_c0_seq1;comp328199_c0_seq1;comp352635_c0_seq1;comp396221_c0_seq1;comp424100_c0_seq1;
ko04340, Hedgehog signaling pathway	Environmental Information Processing\Signal transduction	97	comp39535_c0_seq1;comp50613_c0_seq1;comp126255_c0_seq1;comp122127_c0_seq1;comp38967_c0_seq1;comp56489_c0_seq1;comp38332_c0_seq1;comp81183_c0_seq1;comp180224_c0_seq3;comp153441_c0_seq1;comp162416_c0_seq1;comp157841_c0_seq2;comp177861_c0_seq2;comp183987_c0_seq3;comp177772_c0_seq3;comp143306_c0_seq1;comp182298_c0_seq1;comp146092_c0_seq1;comp168199_c0_seq3;comp175751_c1_seq1;comp164429_c0_seq3;comp16…
ko05130, Pathogenic Escherichia coli infection	Human Diseases\Infectious diseases	94	comp54389_c0_seq1;comp122788_c0_seq1;comp128340_c0_seq1;comp118804_c0_seq1;comp54754_c0_seq1;comp54763_c0_seq1;comp55576_c0_seq1;comp65037_c0_seq1;comp55559_c0_seq1;comp110338_c0_seq1;comp171557_c0_seq1;comp158610_c0_seq1;comp134709_c0_seq1;comp176657_c0_seq4;comp178547_c0_seq2;comp175277_c0_seq1;comp180570_c1_seq1;comp169971_c0_seq1;comp164955_c0_seq1;comp177812_c0_seq3;comp175105_c0_seq1;comp18…
ko00280, Valine, leucine and isoleucine degradation	Metabolism\Amino acid metabolism	130	comp22460_c0_seq1;comp110763_c0_seq1;comp93475_c0_seq1;comp54940_c0_seq1;comp44359_c0_seq1;comp100854_c0_seq1;comp96848_c0_seq1;comp183288_c0_seq1;comp135604_c0_seq2;comp177414_c0_seq1;comp148206_c0_seq1;comp166098_c0_seq1;comp140668_c0_seq1;comp145581_c0_seq2;comp163142_c0_seq1;comp146464_c0_seq2;comp145068_c0_seq1;comp145068_c2_seq2;comp175826_c0_seq3;comp175881_c0_seq3;comp144423_c0_seq1;comp1…
ko00190, Oxidative phosphorylation	Metabolism\Energy metabolism	429	comp110522_c0_seq1;comp47520_c0_seq1;comp50458_c0_seq1;comp112881_c0_seq1;comp95152_c0_seq2;comp11121_c0_seq1;comp91473_c0_seq1;comp10973_c0_seq1;comp13676_c0_seq1;comp111813_c0_seq1;comp54663_c0_seq1;comp54669_c0_seq1;comp108223_c0_seq1;comp118531_c0_seq1;comp118781_c0_seq1;comp56578_c0_seq1;comp113655_c0_seq1;comp54838_c0_seq1;comp54843_c0_seq1;comp54662_c0_seq1;comp114701_c0_seq1;comp110034_c0…
ko00360, Phenylalanine metabolism	Metabolism\Amino acid metabolism	60	comp38017_c0_seq1;comp126648_c0_seq2;comp127966_c1_seq1;comp75623_c0_seq1;comp72860_c0_seq3;comp101933_c0_seq1;comp55061_c0_seq1;comp55118_c0_seq1;comp98336_c0_seq1;comp143033_c0_seq3;comp153719_c0_seq1;comp171449_c0_seq1;comp180666_c1_seq1;comp159077_c0_seq2;comp175439_c0_seq4;comp150437_c0_seq1;comp183064_c0_seq2;comp195630_c0_seq1;comp201469_c0_seq2;comp191122_c0_seq1;comp191863_c0_seq3;comp20…
ko00362, Benzoate degradation	Metabolism\Xenobiotics biodegradation and metabolism	26	comp93475_c0_seq1;comp22460_c0_seq1;comp110763_c0_seq1;comp146464_c0_seq2;comp145581_c0_seq2;comp163142_c0_seq1;comp195426_c0_seq1;comp196199_c0_seq1;comp197771_c0_seq1;comp197957_c0_seq1;comp200950_c0_seq2;comp187767_c0_seq3;comp204569_c1_seq10;comp206390_c2_seq7;comp261346_c0_seq1;comp237671_c0_seq1;comp264314_c0_seq1;comp311999_c0_seq1;comp353157_c0_seq1;comp322796_c0_seq1;comp342521_c0_seq1;c…
ko05332, Graft-versus-host disease	Human Diseases\Immune diseases	67	comp112644_c0_seq1;comp111755_c0_seq1;comp68403_c0_seq1;comp48607_c0_seq1;comp44823_c0_seq1;comp115503_c0_seq1;comp64513_c0_seq1;comp85249_c0_seq1;comp149629_c0_seq1;comp141730_c0_seq1;comp162089_c0_seq2;comp165869_c0_seq1;comp179532_c0_seq2;comp183022_c0_seq2;comp183365_c0_seq5;comp173097_c0_seq3;comp176661_c0_seq2;comp164721_c0_seq1;comp194139_c0_seq1;comp189784_c0_seq4;comp186809_c0_seq1;comp1…
ko05012, Parkinson's disease	Human Diseases\Neurodegenerative diseases	407	comp58521_c0_seq1;comp10699_c0_seq1;comp109163_c0_seq2;comp117244_c0_seq1;comp30802_c0_seq1;comp110522_c0_seq1;comp47520_c0_seq1;comp50458_c0_seq1;comp112881_c0_seq1;comp95152_c0_seq2;comp11121_c0_seq1;comp91473_c0_seq1;comp118531_c0_seq1;comp118781_c0_seq1;comp56578_c0_seq1;comp113655_c0_seq1;comp54838_c0_seq1;comp54843_c0_seq1;comp54662_c0_seq1;comp114701_c0_seq1;comp110034_c0_seq1;comp54713_c0…
ko00710, Carbon fixation in photosynthetic organisms	Metabolism\Energy metabolism	135	comp27558_c0_seq1;comp89096_c0_seq1;comp108950_c0_seq1;comp128800_c0_seq1;comp79715_c0_seq1;comp53453_c0_seq1;comp53765_c0_seq1;comp70007_c0_seq1;comp129266_c0_seq1;comp54569_c0_seq1;comp121276_c0_seq1;comp41442_c0_seq1;comp105705_c0_seq1;comp105856_c0_seq1;comp116228_c0_seq1;comp51259_c0_seq1;comp72860_c0_seq3;comp100279_c0_seq1;comp117016_c0_seq1;comp117703_c0_seq1;comp155033_c0_seq2;comp174746…
ko00930, Caprolactam degradation	Metabolism\Xenobiotics biodegradation and metabolism	21	comp22460_c0_seq1;comp110763_c0_seq1;comp164338_c0_seq1;comp165052_c0_seq4;comp145581_c0_seq2;comp163142_c0_seq1;comp191238_c0_seq2;comp192785_c0_seq1;comp200950_c0_seq2;comp204569_c1_seq10;comp202767_c3_seq2;comp202767_c4_seq2;comp237671_c0_seq1;comp264314_c0_seq1;comp306826_c0_seq1;comp322796_c0_seq1;comp342521_c0_seq1;comp327654_c0_seq1;comp388573_c0_seq1;comp409494_c0_seq1;comp419251_c0_seq1;
ko04120, Ubiquitin mediated proteolysis	Genetic Information Processing\Folding, sorting and degradation	328	comp10699_c0_seq1;comp109163_c0_seq2;comp6137_c0_seq1;comp54946_c0_seq1;comp103118_c0_seq1;comp122565_c0_seq1;comp129345_c0_seq1;comp54886_c0_seq1;comp62704_c0_seq1;comp12095_c0_seq1;comp84455_c0_seq1;comp117244_c0_seq1;comp58400_c0_seq1;comp123885_c0_seq1;comp112575_c0_seq1;comp55612_c0_seq1;comp106223_c0_seq1;comp54983_c0_seq1;comp54999_c0_seq1;comp110823_c0_seq1;comp38731_c0_seq1;comp67536_c0_…
ko00680, Methane metabolism	Metabolism\Energy metabolism	100	comp98017_c0_seq1;comp91012_c0_seq1;comp67851_c0_seq1;comp993_c0_seq1;comp42085_c0_seq1;comp90396_c0_seq1;comp41553_c0_seq1;comp89830_c0_seq1;comp53453_c0_seq1;comp53765_c0_seq1;comp70007_c0_seq1;comp129266_c0_seq1;comp54569_c0_seq1;comp121276_c0_seq1;comp37872_c0_seq1;comp127444_c0_seq1;comp55501_c0_seq1;comp7896_c0_seq1;comp85421_c0_seq1;comp168152_c0_seq1;comp174543_c0_seq1;comp175528_c0_seq2;…
ko04622, RIG-I-like receptor signaling pathway	Organismal Systems\Immune system	88	comp55102_c0_seq1;comp164756_c0_seq2;comp181661_c0_seq4;comp148005_c0_seq2;comp164403_c0_seq3;comp182961_c0_seq4;comp147496_c0_seq1;comp175915_c0_seq1;comp185708_c0_seq1;comp192385_c0_seq1;comp192480_c1_seq5;comp191856_c0_seq1;comp194824_c1_seq1;comp188858_c0_seq1;comp196163_c5_seq11;comp198348_c0_seq6;comp184683_c0_seq1;comp185356_c0_seq9;comp192450_c0_seq4;comp196534_c0_seq10;comp197426_c0_seq1…
ko04075, Plant hormone signal transduction	Environmental Information Processing\Signal transduction	33	comp93537_c0_seq1;comp93537_c1_seq1;comp127223_c0_seq2;comp92934_c0_seq1;comp6826_c0_seq1;comp69360_c0_seq1;comp170252_c0_seq1;comp164344_c0_seq1;comp233900_c0_seq1;comp271885_c0_seq1;comp259030_c0_seq1;comp310972_c0_seq1;comp349905_c0_seq1;comp364293_c0_seq1;comp312913_c0_seq1;comp335206_c0_seq1;comp369769_c0_seq1;comp369001_c0_seq1;comp374439_c0_seq1;comp313242_c0_seq1;comp317071_c0_seq1;comp38…
ko00140, Steroid hormone biosynthesis	Metabolism\Lipid metabolism	64	comp9759_c0_seq1;comp58896_c0_seq1;comp122917_c0_seq1;comp99908_c0_seq1;comp126950_c0_seq1;comp109924_c0_seq1;comp128745_c0_seq1;comp51554_c0_seq1;comp79305_c0_seq1;comp165105_c0_seq1;comp169667_c0_seq1;comp177756_c0_seq1;comp142949_c0_seq1;comp176782_c0_seq1;comp152932_c0_seq2;comp183714_c0_seq1;comp173571_c0_seq1;comp163922_c0_seq1;comp146935_c0_seq1;comp157603_c0_seq2;comp182324_c0_seq2;comp19…
ko00900, Terpenoid backbone biosynthesis	Metabolism\Metabolism of terpenoids and polyketides	58	comp71264_c0_seq2;comp3450_c0_seq1;comp49318_c0_seq1;comp14772_c0_seq1;comp81905_c0_seq1;comp145021_c0_seq1;comp147026_c0_seq1;comp147480_c0_seq1;comp181552_c0_seq2;comp179725_c0_seq1;comp176690_c0_seq1;comp180232_c0_seq1;comp168643_c0_seq3;comp173971_c0_seq2;comp165306_c0_seq1;comp174399_c0_seq1;comp187767_c0_seq3;comp198306_c2_seq2;comp199549_c0_seq2;comp200892_c1_seq9;comp188479_c0_seq1;comp19…
ko00120, Primary bile acid biosynthesis	Metabolism\Lipid metabolism	38	comp82547_c0_seq1;comp103545_c0_seq1;comp88474_c0_seq1;comp3081_c0_seq1;comp183726_c0_seq1;comp172641_c0_seq1;comp175758_c0_seq1;comp129800_c0_seq1;comp146305_c0_seq2;comp183126_c0_seq4;comp185231_c0_seq6;comp185520_c0_seq23;comp194598_c0_seq9;comp198705_c1_seq2;comp192684_c0_seq1;comp193099_c0_seq8;comp198053_c0_seq1;comp201686_c0_seq13;comp202427_c0_seq8;comp205513_c0_seq2;comp205331_c0_seq2;co…
ko04921, Oxytocin signaling pathway	Organismal Systems\Endocrine system	344	comp58615_c0_seq1;comp69922_c0_seq1;comp114078_c0_seq1;comp16431_c0_seq1;comp45090_c0_seq1;comp12512_c0_seq1;comp123609_c0_seq1;comp124338_c0_seq1;comp126335_c0_seq1;comp86747_c0_seq1;comp118275_c0_seq2;comp19876_c0_seq1;comp94451_c0_seq1;comp103298_c0_seq2;comp119091_c0_seq1;comp90573_c0_seq1;comp59729_c0_seq2;comp60733_c0_seq1;comp129191_c0_seq1;comp31546_c0_seq1;comp54785_c0_seq1;comp54789_c0_…
ko03430, Mismatch repair	Genetic Information Processing\Replication and repair	39	comp41367_c0_seq1;comp182635_c0_seq1;comp176544_c0_seq1;comp134595_c0_seq1;comp165936_c0_seq1;comp168062_c0_seq1;comp179248_c0_seq2;comp175583_c0_seq1;comp182345_c0_seq2;comp185156_c0_seq1;comp198929_c0_seq2;comp199101_c0_seq1;comp199793_c0_seq1;comp196039_c0_seq4;comp187910_c0_seq2;comp196715_c0_seq6;comp191693_c0_seq3;comp195708_c0_seq1;comp196183_c0_seq1;comp192141_c0_seq4;comp195788_c0_seq1;c…
ko00720, Carbon fixation pathways in prokaryotes	Metabolism\Energy metabolism	57	comp122241_c0_seq1;comp55121_c0_seq1;comp51954_c0_seq1;comp145468_c0_seq1;comp176579_c0_seq3;comp144803_c0_seq1;comp145068_c0_seq1;comp145068_c2_seq2;comp175826_c0_seq3;comp175881_c0_seq3;comp187767_c0_seq3;comp188815_c0_seq1;comp190788_c0_seq2;comp201700_c0_seq1;comp197647_c0_seq4;comp201558_c0_seq3;comp187689_c0_seq4;comp196078_c0_seq5;comp206814_c0_seq17;comp206390_c2_seq7;comp203721_c0_seq2;c…
ko03450, Non-homologous end-joining	Genetic Information Processing\Replication and repair	22	comp47334_c0_seq1;comp51793_c0_seq2;comp118051_c0_seq1;comp162989_c0_seq2;comp181342_c0_seq6;comp174582_c0_seq1;comp198594_c1_seq8;comp196193_c0_seq2;comp186522_c0_seq6;comp185112_c0_seq40;comp196775_c0_seq19;comp201732_c0_seq4;comp200569_c0_seq2;comp210564_c0_seq30;comp207862_c0_seq38;comp210575_c1_seq17;comp203485_c0_seq3;comp203585_c0_seq2;comp203585_c1_seq2;comp203356_c0_seq7;comp203813_c0_se…
ko00510, N-Glycan biosynthesis	Metabolism\Glycan biosynthesis and metabolism	131	comp39334_c0_seq1;comp54533_c0_seq1;comp54592_c0_seq1;comp88921_c0_seq1;comp121889_c0_seq1;comp121909_c0_seq1;comp990_c0_seq1;comp62094_c0_seq1;comp90234_c0_seq2;comp114795_c0_seq2;comp116841_c0_seq1;comp6780_c0_seq1;comp23212_c0_seq1;comp124372_c1_seq1;comp179125_c0_seq2;comp182386_c1_seq1;comp161291_c0_seq2;comp172058_c0_seq1;comp172945_c0_seq1;comp173563_c0_seq2;comp168275_c0_seq1;comp179019_c…
ko04973, Carbohydrate digestion and absorption	Organismal Systems\Digestive system	87	comp79042_c0_seq1;comp103894_c0_seq1;comp73624_c0_seq1;comp5131_c0_seq2;comp50480_c0_seq1;comp108364_c0_seq1;comp55677_c0_seq1;comp116202_c0_seq1;comp118657_c0_seq1;comp126155_c0_seq1;comp38704_c0_seq1;comp41368_c0_seq2;comp54928_c0_seq1;comp55165_c0_seq1;comp55487_c0_seq1;comp19876_c0_seq1;comp112042_c0_seq1;comp132394_c0_seq1;comp168660_c0_seq1;comp179104_c0_seq1;comp132753_c0_seq1;comp151463_c…
ko00072, Synthesis and degradation of ketone bodies	Metabolism\Lipid metabolism	18	comp60456_c0_seq1;comp128996_c0_seq1;comp145021_c0_seq1;comp166392_c0_seq1;comp198306_c2_seq2;comp200289_c4_seq13;comp201342_c0_seq6;comp192377_c0_seq1;comp201545_c0_seq2;comp187767_c0_seq3;comp200579_c0_seq2;comp207537_c1_seq7;comp206390_c2_seq7;comp262989_c0_seq1;comp314813_c0_seq1;comp424785_c0_seq1;comp402215_c0_seq1;comp405815_c0_seq1;
ko04662, B cell receptor signaling pathway	Organismal Systems\Immune system	147	comp4251_c0_seq1;comp114728_c0_seq1;comp124594_c0_seq1;comp55112_c0_seq1;comp57902_c0_seq1;comp119576_c1_seq1;comp112507_c0_seq2;comp124470_c0_seq1;comp38704_c0_seq1;comp41368_c0_seq2;comp54928_c0_seq1;comp55165_c0_seq1;comp55487_c0_seq1;comp122260_c0_seq1;comp43808_c0_seq1;comp144160_c0_seq1;comp173404_c0_seq2;comp181020_c0_seq1;comp136953_c0_seq1;comp160799_c0_seq1;comp162314_c0_seq4;comp135844…
ko04914, Progesterone-mediated oocyte maturation	Organismal Systems\Endocrine system	161	comp38704_c0_seq1;comp41368_c0_seq2;comp54928_c0_seq1;comp58521_c0_seq1;comp104277_c0_seq1;comp38738_c0_seq1;comp54736_c0_seq1;comp92682_c0_seq1;comp100369_c0_seq1;comp80443_c0_seq1;comp40840_c0_seq1;comp71280_c0_seq1;comp49344_c0_seq1;comp55165_c0_seq1;comp55487_c0_seq1;comp40677_c0_seq1;comp112954_c0_seq1;comp143401_c0_seq1;comp172511_c0_seq1;comp162510_c0_seq1;comp180537_c0_seq1;comp170642_c0_…
ko00230, Purine metabolism	Metabolism\Nucleotide metabolism	369	comp104412_c0_seq1;comp83990_c0_seq1;comp125564_c0_seq1;comp75507_c1_seq1;comp83211_c0_seq1;comp55154_c0_seq1;comp56032_c0_seq1;comp68460_c0_seq1;comp17049_c0_seq1;comp43581_c0_seq1;comp47667_c0_seq1;comp55086_c0_seq1;comp107522_c0_seq1;comp33396_c0_seq1;comp11306_c0_seq1;comp117904_c0_seq1;comp113669_c0_seq2;comp54494_c0_seq1;comp127510_c0_seq1;comp58236_c0_seq1;comp58529_c0_seq1;comp16041_c0_se…
ko00100, Steroid biosynthesis	Metabolism\Lipid metabolism	51	comp55270_c0_seq1;comp55408_c0_seq1;comp55109_c0_seq1;comp65669_c0_seq1;comp151140_c0_seq2;comp163764_c0_seq2;comp174306_c0_seq1;comp181593_c1_seq1;comp163346_c0_seq1;comp182678_c0_seq1;comp182678_c1_seq4;comp183714_c0_seq1;comp168074_c0_seq1;comp174304_c0_seq3;comp184260_c0_seq2;comp191919_c0_seq1;comp196089_c0_seq1;comp198911_c0_seq5;comp198915_c0_seq1;comp200247_c0_seq1;comp201011_c0_seq2;comp…
ko00350, Tyrosine metabolism	Metabolism\Amino acid metabolism	94	comp72860_c0_seq3;comp101933_c0_seq1;comp51960_c0_seq1;comp126648_c0_seq2;comp87945_c0_seq1;comp127966_c1_seq1;comp98017_c0_seq1;comp53970_c0_seq1;comp57612_c0_seq1;comp96848_c0_seq1;comp128889_c0_seq1;comp55061_c0_seq1;comp55118_c0_seq1;comp175439_c0_seq4;comp171449_c0_seq1;comp143033_c0_seq3;comp153719_c0_seq1;comp180666_c1_seq1;comp168152_c0_seq1;comp174543_c0_seq1;comp166328_c0_seq1;comp13497…
ko00073, Cutin, suberine and wax biosynthesis	Metabolism\Lipid metabolism	10	comp76890_c0_seq1;comp204725_c0_seq1;comp204937_c0_seq2;comp208396_c0_seq1;comp229993_c0_seq1;comp231030_c0_seq1;comp279680_c0_seq1;comp354008_c0_seq1;comp384264_c0_seq1;comp386439_c0_seq1;
ko04977, Vitamin digestion and absorption	Organismal Systems\Digestive system	51	comp82524_c0_seq1;comp81918_c0_seq1;comp20865_c0_seq1;comp101510_c0_seq1;comp116262_c0_seq1;comp62379_c0_seq1;comp178492_c0_seq2;comp168266_c0_seq1;comp181851_c0_seq1;comp145293_c0_seq1;comp135144_c0_seq1;comp142567_c0_seq1;comp171381_c0_seq1;comp198426_c0_seq1;comp199854_c3_seq19;comp197801_c1_seq8;comp198513_c3_seq1;comp185137_c0_seq9;comp192841_c0_seq11;comp201123_c0_seq5;comp195249_c0_seq6;co…
ko04614, Renin-angiotensin system	Organismal Systems\Endocrine system	29	comp88238_c0_seq1;comp182736_c0_seq1;comp174221_c0_seq1;comp180268_c0_seq1;comp174381_c0_seq1;comp193832_c0_seq1;comp188597_c0_seq4;comp186012_c0_seq3;comp186308_c0_seq1;comp189098_c0_seq1;comp194489_c0_seq4;comp195476_c0_seq3;comp198093_c0_seq5;comp199713_c0_seq6;comp200458_c1_seq2;comp201492_c0_seq2;comp199708_c0_seq4;comp200839_c0_seq4;comp210444_c0_seq8;comp205891_c0_seq19;comp209065_c2_seq1;…
ko04912, GnRH signaling pathway	Organismal Systems\Endocrine system	168	comp54795_c0_seq1;comp58521_c0_seq1;comp54877_c0_seq1;comp117550_c0_seq1;comp54384_c0_seq1;comp56273_c0_seq1;comp54785_c0_seq1;comp54789_c0_seq1;comp54815_c0_seq2;comp54903_c0_seq1;comp55097_c0_seq1;comp110671_c0_seq2;comp63611_c0_seq1;comp118275_c0_seq2;comp19876_c0_seq1;comp108051_c0_seq1;comp29962_c0_seq2;comp112507_c0_seq2;comp58615_c0_seq1;comp163348_c0_seq4;comp137068_c0_seq1;comp148950_c0_…
ko05034, Alcoholism	Human Diseases\Substance dependence	243	comp126648_c0_seq2;comp30802_c0_seq1;comp70951_c0_seq1;comp102193_c0_seq2;comp105923_c0_seq1;comp114360_c0_seq1;comp122968_c0_seq1;comp127515_c0_seq1;comp80964_c0_seq1;comp97205_c0_seq1;comp126471_c0_seq2;comp71716_c0_seq1;comp126014_c0_seq1;comp54795_c0_seq1;comp55640_c0_seq2;comp70893_c0_seq1;comp96443_c0_seq1;comp127188_c0_seq1;comp55162_c0_seq1;comp55167_c1_seq1;comp93305_c0_seq1;comp116655_c…
ko05142, Chagas disease (American trypanosomiasis)	Human Diseases\Infectious diseases	216	comp8922_c0_seq1;comp13317_c0_seq1;comp101454_c0_seq1;comp124077_c0_seq3;comp112644_c0_seq1;comp79478_c0_seq1;comp85249_c0_seq1;comp128598_c0_seq1;comp68531_c0_seq1;comp54384_c0_seq1;comp56273_c0_seq1;comp125745_c0_seq2;comp54795_c0_seq1;comp38704_c0_seq1;comp41368_c0_seq2;comp54928_c0_seq1;comp55165_c0_seq1;comp55487_c0_seq1;comp64513_c0_seq1;comp69999_c0_seq1;comp68403_c0_seq1;comp48607_c0_seq1…
ko04010, MAPK signaling pathway	Environmental Information Processing\Signal transduction	488	comp90385_c0_seq1;comp123191_c0_seq1;comp6896_c0_seq1;comp93077_c0_seq1;comp118275_c0_seq2;comp19876_c0_seq1;comp47945_c0_seq1;comp44627_c0_seq1;comp90573_c0_seq1;comp59729_c0_seq2;comp60733_c0_seq1;comp129191_c0_seq1;comp94451_c0_seq1;comp103298_c0_seq2;comp119091_c0_seq1;comp31546_c0_seq1;comp124338_c0_seq1;comp126335_c0_seq1;comp119576_c1_seq1;comp89771_c0_seq1;comp48806_c0_seq1;comp106189_c0_…
ko00983, Drug metabolism - other enzymes	Metabolism\Xenobiotics biodegradation and metabolism	74	comp17049_c0_seq1;comp102061_c0_seq1;comp51554_c0_seq1;comp79305_c0_seq1;comp71951_c0_seq1;comp127208_c0_seq2;comp124596_c0_seq1;comp71597_c0_seq1;comp126304_c0_seq1;comp173079_c0_seq1;comp181824_c0_seq1;comp143676_c0_seq2;comp153806_c0_seq3;comp176159_c0_seq1;comp130840_c0_seq1;comp161094_c0_seq2;comp178284_c0_seq2;comp157603_c0_seq2;comp182324_c0_seq2;comp176480_c0_seq1;comp162647_c0_seq1;comp1…
ko05206, MicroRNAs in cancer	Human Diseases\Cancers	314	comp40840_c0_seq1;comp71280_c0_seq1;comp49344_c0_seq1;comp55756_c0_seq1;comp127417_c0_seq2;comp9304_c0_seq1;comp100625_c0_seq1;comp58722_c0_seq1;comp65669_c0_seq1;comp100240_c0_seq1;comp70141_c0_seq1;comp98995_c0_seq1;comp38527_c0_seq1;comp95567_c0_seq1;comp126301_c0_seq1;comp54886_c0_seq1;comp74444_c0_seq1;comp112575_c0_seq1;comp125309_c0_seq1;comp124338_c0_seq1;comp126335_c0_seq1;comp112507_c0_…
ko00563, Glycosylphosphatidylinositol(GPI)-anchor biosynthesis	Metabolism\Glycan biosynthesis and metabolism	44	comp54687_c0_seq1;comp36628_c0_seq1;comp46400_c0_seq2;comp93550_c0_seq1;comp21701_c0_seq1;comp180408_c0_seq3;comp172603_c0_seq1;comp172828_c0_seq1;comp179671_c0_seq24;comp172048_c0_seq1;comp148266_c0_seq1;comp197926_c0_seq19;comp195419_c0_seq5;comp200521_c0_seq8;comp191599_c0_seq1;comp201534_c1_seq1;comp193905_c0_seq2;comp196645_c0_seq2;comp200474_c0_seq12;comp201066_c0_seq3;comp199003_c0_seq8;co…
ko04020, Calcium signaling pathway	Environmental Information Processing\Signal transduction	420	comp50836_c0_seq2;comp48588_c0_seq1;comp89960_c0_seq1;comp75136_c0_seq1;comp49989_c0_seq1;comp7834_c0_seq1;comp51856_c0_seq1;comp54795_c0_seq1;comp85276_c0_seq1;comp118275_c0_seq2;comp19876_c0_seq1;comp90385_c0_seq1;comp123191_c0_seq1;comp6896_c0_seq1;comp93077_c0_seq1;comp47945_c0_seq1;comp44627_c0_seq1;comp17642_c0_seq1;comp115310_c0_seq1;comp115643_c0_seq1;comp6341_c0_seq1;comp77203_c0_seq1;co…
ko04530, Tight junction	Cellular Processes\Cell communication	267	comp65177_c0_seq1;comp83363_c0_seq1;comp113004_c0_seq2;comp116251_c0_seq2;comp114868_c0_seq1;comp123689_c0_seq2;comp79478_c0_seq1;comp124338_c0_seq1;comp126335_c0_seq1;comp88194_c0_seq1;comp95494_c0_seq2;comp46946_c0_seq2;comp91603_c0_seq1;comp106784_c0_seq1;comp107608_c0_seq1;comp52556_c0_seq1;comp125237_c0_seq2;comp65037_c0_seq1;comp54888_c0_seq1;comp58201_c0_seq1;comp55099_c0_seq1;comp56231_c0…
ko04640, Hematopoietic cell lineage	Organismal Systems\Immune system	141	comp118928_c0_seq2;comp112644_c0_seq1;comp53970_c0_seq1;comp57612_c0_seq1;comp128694_c0_seq3;comp38584_c0_seq1;comp43395_c0_seq2;comp124470_c0_seq1;comp122260_c0_seq1;comp4251_c0_seq1;comp114728_c0_seq1;comp114037_c0_seq1;comp54389_c0_seq1;comp65902_c0_seq1;comp40135_c0_seq1;comp57239_c0_seq2;comp150450_c0_seq3;comp172814_c0_seq4;comp181906_c0_seq1;comp135266_c0_seq1;comp176097_c0_seq1;comp179551…
ko00310, Lysine degradation	Metabolism\Amino acid metabolism	129	comp40658_c0_seq2;comp44179_c0_seq1;comp22460_c0_seq1;comp110763_c0_seq1;comp126627_c0_seq1;comp44538_c0_seq1;comp73416_c0_seq1;comp44359_c0_seq1;comp100854_c0_seq1;comp183978_c0_seq3;comp138595_c0_seq1;comp163088_c0_seq2;comp145581_c0_seq2;comp163142_c0_seq1;comp180785_c0_seq5;comp134425_c0_seq1;comp149557_c0_seq1;comp168988_c0_seq1;comp183201_c1_seq12;comp135260_c0_seq2;comp171690_c1_seq1;comp1…
ko04972, Pancreatic secretion	Organismal Systems\Digestive system	179	comp124338_c0_seq1;comp126335_c0_seq1;comp106189_c0_seq1;comp13362_c0_seq1;comp40856_c0_seq2;comp85276_c0_seq1;comp5131_c0_seq2;comp50480_c0_seq1;comp108364_c0_seq1;comp55677_c0_seq1;comp116202_c0_seq1;comp118657_c0_seq1;comp126155_c0_seq1;comp100582_c0_seq1;comp48588_c0_seq1;comp40293_c0_seq1;comp54795_c0_seq1;comp58521_c0_seq1;comp103074_c0_seq1;comp110914_c0_seq1;comp140448_c0_seq2;comp150691_…
ko04012, ErbB signaling pathway	Environmental Information Processing\Signal transduction	174	comp113876_c0_seq1;comp63611_c0_seq1;comp124338_c0_seq1;comp126335_c0_seq1;comp55756_c0_seq1;comp58184_c0_seq1;comp29962_c0_seq2;comp58615_c0_seq1;comp45384_c0_seq1;comp49490_c0_seq1;comp53154_c0_seq1;comp71313_c0_seq1;comp60185_c0_seq1;comp112507_c0_seq2;comp54928_c0_seq1;comp38704_c0_seq1;comp41368_c0_seq2;comp55165_c0_seq1;comp55487_c0_seq1;comp146307_c0_seq1;comp147023_c0_seq1;comp181387_c0_s…
ko00500, Starch and sucrose metabolism	Metabolism\Carbohydrate metabolism	113	comp44066_c0_seq1;comp79042_c0_seq1;comp103894_c0_seq1;comp64481_c0_seq1;comp19147_c0_seq1;comp22084_c0_seq1;comp51554_c0_seq1;comp79305_c0_seq1;comp71154_c0_seq1;comp97110_c0_seq1;comp111296_c0_seq1;comp112122_c0_seq2;comp89642_c0_seq1;comp132394_c0_seq1;comp168660_c0_seq1;comp158753_c0_seq1;comp157603_c0_seq2;comp182324_c0_seq2;comp176480_c0_seq1;comp170335_c0_seq3;comp131142_c0_seq2;comp181326…
ko04111, Cell cycle - yeast	Cellular Processes\Cell growth and death	146	comp47587_c0_seq1;comp117460_c0_seq2;comp112954_c0_seq1;comp54983_c0_seq1;comp54999_c0_seq1;comp55612_c0_seq1;comp106223_c0_seq1;comp79478_c0_seq1;comp45538_c0_seq2;comp77415_c0_seq1;comp53740_c0_seq1;comp179226_c0_seq1;comp184168_c0_seq2;comp181599_c0_seq4;comp175067_c0_seq6;comp176514_c1_seq9;comp181446_c0_seq2;comp165404_c0_seq1;comp165585_c0_seq1;comp147860_c0_seq1;comp166225_c0_seq1;comp1433…
ko03410, Base excision repair	Genetic Information Processing\Replication and repair	61	comp45816_c0_seq1;comp39799_c0_seq2;comp48065_c0_seq1;comp55122_c0_seq1;comp110043_c0_seq1;comp110779_c0_seq1;comp52884_c0_seq1;comp128417_c0_seq1;comp58207_c0_seq1;comp184510_c0_seq3;comp184510_c1_seq4;comp180309_c0_seq2;comp167979_c0_seq1;comp174710_c0_seq1;comp133093_c0_seq1;comp165081_c1_seq1;comp176544_c0_seq1;comp175583_c0_seq1;comp159985_c0_seq1;comp182345_c0_seq2;comp198575_c0_seq10;comp1…
ko05220, Chronic myeloid leukemia	Human Diseases\Cancers	140	comp55756_c0_seq1;comp54928_c0_seq1;comp38704_c0_seq1;comp41368_c0_seq2;comp55165_c0_seq1;comp55487_c0_seq1;comp112507_c0_seq2;comp71313_c0_seq1;comp60185_c0_seq1;comp87896_c0_seq2;comp175377_c0_seq1;comp143401_c0_seq1;comp172511_c0_seq1;comp148005_c0_seq2;comp178496_c0_seq2;comp147666_c0_seq2;comp181370_c0_seq2;comp161832_c0_seq1;comp180812_c0_seq1;comp183790_c0_seq8;comp167827_c0_seq1;comp13081…
ko04140, Regulation of autophagy	Cellular Processes\Transport and catabolism	54	comp122944_c1_seq1;comp85249_c0_seq1;comp106520_c0_seq1;comp171156_c0_seq1;comp163130_c0_seq2;comp168040_c0_seq1;comp162592_c0_seq1;comp171191_c0_seq2;comp183153_c0_seq2;comp171697_c0_seq5;comp176366_c0_seq3;comp183426_c0_seq1;comp183661_c0_seq1;comp145414_c0_seq1;comp166466_c0_seq1;comp201905_c0_seq2;comp199764_c0_seq10;comp191756_c0_seq2;comp192945_c0_seq1;comp192672_c1_seq1;comp192202_c0_seq1;…
ko05133, Pertussis	Human Diseases\Infectious diseases	142	comp55559_c0_seq1;comp110338_c0_seq1;comp54785_c0_seq1;comp54789_c0_seq1;comp54815_c0_seq2;comp54903_c0_seq1;comp55097_c0_seq1;comp110671_c0_seq2;comp52863_c0_seq1;comp54798_c0_seq1;comp54823_c0_seq1;comp70651_c0_seq1;comp56568_c0_seq2;comp58987_c0_seq1;comp10882_c0_seq1;comp54389_c0_seq1;comp13317_c0_seq1;comp112644_c0_seq1;comp19963_c0_seq2;comp128598_c0_seq1;comp152399_c0_seq2;comp163213_c0_se…
ko04810, Regulation of actin cytoskeleton	Cellular Processes\Cell motility	475	comp54586_c0_seq1;comp54389_c0_seq1;comp113876_c0_seq1;comp75038_c0_seq1;comp124378_c0_seq1;comp15184_c0_seq1;comp80165_c0_seq2;comp51828_c0_seq1;comp40135_c0_seq1;comp57239_c0_seq2;comp56703_c0_seq1;comp45462_c0_seq1;comp7253_c0_seq1;comp73637_c0_seq1;comp55559_c0_seq1;comp110338_c0_seq1;comp89960_c0_seq1;comp73109_c0_seq1;comp47317_c0_seq1;comp75136_c0_seq1;comp55756_c0_seq1;comp54928_c0_seq1;c…
ko04710, Circadian rhythm	Organismal Systems\Environmental adaptation	69	comp55612_c0_seq1;comp106223_c0_seq1;comp54983_c0_seq1;comp54999_c0_seq1;comp55123_c0_seq1;comp122944_c1_seq1;comp166072_c0_seq1;comp172302_c0_seq1;comp167625_c0_seq1;comp176991_c0_seq1;comp177132_c0_seq1;comp179453_c0_seq1;comp173803_c0_seq4;comp171156_c0_seq1;comp147577_c0_seq1;comp165637_c0_seq5;comp174394_c0_seq1;comp186598_c0_seq1;comp192548_c0_seq5;comp192548_c1_seq2;comp195908_c0_seq9;comp…
ko05032, Morphine addiction	Human Diseases\Substance dependence	154	comp58521_c0_seq1;comp90385_c0_seq1;comp123191_c0_seq1;comp6896_c0_seq1;comp93077_c0_seq1;comp96652_c0_seq2;comp46328_c0_seq2;comp55640_c0_seq2;comp70893_c0_seq1;comp96443_c0_seq1;comp127188_c0_seq1;comp55162_c0_seq1;comp55167_c1_seq1;comp93305_c0_seq1;comp116655_c0_seq1;comp54795_c0_seq1;comp124338_c0_seq1;comp126335_c0_seq1;comp106528_c0_seq1;comp40677_c0_seq1;comp53901_c0_seq1;comp170642_c0_se…
ko00531, Glycosaminoglycan degradation	Metabolism\Glycan biosynthesis and metabolism	33	comp119590_c0_seq1;comp149066_c0_seq1;comp163989_c0_seq1;comp176664_c0_seq2;comp176480_c0_seq1;comp166387_c0_seq1;comp148529_c0_seq1;comp181230_c2_seq2;comp201988_c0_seq30;comp201988_c2_seq8;comp194880_c0_seq1;comp195573_c0_seq5;comp196847_c1_seq2;comp197173_c0_seq3;comp199978_c0_seq2;comp199556_c0_seq5;comp201979_c1_seq2;comp192373_c0_seq2;comp198301_c0_seq5;comp200365_c0_seq3;comp204461_c4_seq4…
ko03440, Homologous recombination	Genetic Information Processing\Replication and repair	62	comp95887_c0_seq1;comp118838_c0_seq1;comp54737_c0_seq1;comp54756_c0_seq1;comp148672_c0_seq1;comp173668_c0_seq1;comp165936_c0_seq1;comp168062_c0_seq1;comp179248_c0_seq2;comp180500_c0_seq4;comp155406_c0_seq2;comp177745_c0_seq2;comp181800_c0_seq2;comp175583_c0_seq1;comp185156_c0_seq1;comp195708_c0_seq1;comp196183_c0_seq1;comp193296_c0_seq1;comp202078_c0_seq2;comp187793_c0_seq1;comp196111_c0_seq2;com…
ko04930, Type II diabetes mellitus	Human Diseases\Endocrine and metabolic diseases	119	comp38704_c0_seq1;comp41368_c0_seq2;comp54928_c0_seq1;comp62794_c0_seq1;comp11306_c0_seq1;comp118275_c0_seq2;comp19876_c0_seq1;comp90385_c0_seq1;comp123191_c0_seq1;comp6896_c0_seq1;comp93077_c0_seq1;comp47945_c0_seq1;comp180820_c0_seq5;comp143401_c0_seq1;comp172511_c0_seq1;comp179888_c0_seq4;comp180812_c0_seq1;comp173369_c0_seq2;comp183097_c0_seq1;comp174108_c0_seq1;comp184068_c0_seq2;comp130651_…
ko03420, Nucleotide excision repair	Genetic Information Processing\Replication and repair	94	comp18256_c0_seq1;comp55612_c0_seq1;comp106223_c0_seq1;comp67536_c0_seq1;comp128417_c0_seq1;comp58207_c0_seq1;comp176896_c0_seq2;comp183168_c0_seq1;comp167891_c0_seq1;comp144864_c0_seq1;comp165839_c0_seq1;comp172571_c1_seq1;comp165936_c0_seq1;comp168062_c0_seq1;comp179248_c0_seq2;comp168450_c0_seq1;comp175583_c0_seq1;comp159985_c0_seq1;comp176544_c0_seq1;comp182635_c0_seq1;comp182345_c0_seq2;comp…
ko04310, Wnt signaling pathway	Environmental Information Processing\Signal transduction	294	comp126255_c0_seq1;comp122127_c0_seq1;comp57432_c0_seq1;comp96378_c0_seq1;comp9815_c0_seq1;comp123895_c0_seq1;comp53438_c0_seq1;comp53681_c0_seq1;comp53600_c0_seq1;comp58718_c0_seq1;comp56003_c0_seq1;comp59047_c0_seq1;comp54451_c0_seq1;comp106784_c0_seq1;comp107608_c0_seq1;comp70141_c0_seq1;comp56489_c0_seq1;comp57748_c0_seq1;comp87896_c0_seq2;comp53689_c0_seq1;comp53804_c0_seq1;comp68877_c0_seq1…
ko05140, Leishmaniasis	Human Diseases\Infectious diseases	134	comp13317_c0_seq1;comp128598_c0_seq1;comp114037_c0_seq1;comp4251_c0_seq1;comp114728_c0_seq1;comp57239_c0_seq2;comp55559_c0_seq1;comp110338_c0_seq1;comp115960_c0_seq1;comp58615_c0_seq1;comp85249_c0_seq1;comp111755_c0_seq1;comp174411_c0_seq5;comp148005_c0_seq2;comp184101_c0_seq3;comp143615_c0_seq1;comp182106_c1_seq1;comp138594_c0_seq1;comp144160_c0_seq1;comp173404_c0_seq2;comp181020_c0_seq1;comp164…
ko05200, Pathways in cancer	Human Diseases\Cancers	683	comp77123_c0_seq1;comp114093_c0_seq1;comp78204_c0_seq1;comp70141_c0_seq1;comp126255_c0_seq1;comp122127_c0_seq1;comp53438_c0_seq1;comp53681_c0_seq1;comp53600_c0_seq1;comp58718_c0_seq1;comp56003_c0_seq1;comp59047_c0_seq1;comp38486_c0_seq1;comp93402_c0_seq1;comp98216_c0_seq1;comp99169_c0_seq2;comp124429_c0_seq1;comp63680_c0_seq1;comp55589_c0_seq1;comp57382_c0_seq1;comp55559_c0_seq1;comp110338_c0_seq…
ko00040, Pentose and glucuronate interconversions	Metabolism\Carbohydrate metabolism	60	comp71154_c0_seq1;comp51554_c0_seq1;comp79305_c0_seq1;comp66542_c0_seq2;comp44359_c0_seq1;comp100854_c0_seq1;comp176480_c0_seq1;comp170335_c0_seq3;comp157603_c0_seq2;comp182324_c0_seq2;comp131142_c0_seq2;comp131971_c0_seq1;comp165594_c0_seq1;comp188511_c0_seq1;comp188357_c0_seq1;comp189336_c0_seq2;comp194071_c0_seq1;comp194911_c0_seq1;comp185321_c0_seq3;comp185428_c0_seq2;comp198801_c0_seq1;comp1…
ko05030, Cocaine addiction	Human Diseases\Substance dependence	85	comp126648_c0_seq2;comp30802_c0_seq1;comp54795_c0_seq1;comp58521_c0_seq1;comp103211_c0_seq1;comp54877_c0_seq1;comp117550_c0_seq1;comp54704_c0_seq1;comp62961_c0_seq1;comp114059_c0_seq1;comp70951_c0_seq1;comp102193_c0_seq2;comp117716_c0_seq4;comp125398_c0_seq1;comp171449_c0_seq1;comp148950_c0_seq2;comp162510_c0_seq1;comp180537_c0_seq1;comp170642_c0_seq1;comp175751_c1_seq1;comp133408_c0_seq1;comp145…
ko00860, Porphyrin and chlorophyll metabolism	Metabolism\Metabolism of cofactors and vitamins	79	comp7963_c0_seq1;comp7963_c1_seq1;comp51457_c0_seq1;comp24802_c0_seq1;comp115407_c0_seq1;comp88320_c0_seq1;comp87150_c0_seq1;comp92802_c0_seq1;comp51554_c0_seq1;comp79305_c0_seq1;comp52319_c0_seq2;comp54803_c0_seq1;comp112192_c0_seq1;comp179494_c0_seq1;comp182575_c0_seq4;comp184189_c0_seq5;comp177911_c0_seq1;comp148852_c0_seq1;comp162883_c0_seq1;comp157603_c0_seq2;comp182324_c0_seq2;comp176480_c0…
ko05219, Bladder cancer	Human Diseases\Cancers	68	comp125309_c0_seq1;comp113876_c0_seq1;comp71951_c0_seq1;comp127208_c0_seq2;comp181370_c0_seq2;comp161832_c0_seq1;comp180812_c0_seq1;comp156490_c0_seq1;comp130815_c2_seq1;comp167452_c0_seq2;comp175800_c0_seq3;comp149904_c0_seq1;comp164890_c0_seq1;comp173870_c0_seq4;comp146307_c0_seq1;comp147316_c0_seq5;comp138518_c0_seq1;comp164403_c0_seq3;comp189087_c0_seq6;comp196812_c1_seq7;comp193333_c0_seq3;c…
ko04011, MAPK signaling pathway - yeast	Environmental Information Processing\Signal transduction	35	comp124338_c0_seq1;comp126335_c0_seq1;comp21174_c0_seq1;comp147023_c0_seq1;comp181387_c0_seq2;comp162972_c0_seq1;comp180052_c0_seq1;comp195596_c1_seq2;comp186109_c0_seq1;comp200414_c3_seq1;comp196419_c0_seq2;comp199624_c0_seq1;comp201929_c0_seq1;comp186957_c0_seq4;comp196312_c0_seq2;comp201880_c0_seq36;comp205650_c0_seq1;comp207330_c0_seq10;comp208124_c0_seq9;comp204710_c0_seq1;comp206471_c0_seq6…
ko00830, Retinol metabolism	Metabolism\Metabolism of cofactors and vitamins	80	comp16426_c0_seq1;comp98017_c0_seq1;comp13045_c0_seq1;comp87616_c0_seq1;comp39419_c0_seq1;comp81918_c0_seq1;comp96848_c0_seq1;comp51554_c0_seq1;comp79305_c0_seq1;comp145351_c0_seq1;comp168152_c0_seq1;comp174543_c0_seq1;comp140128_c0_seq1;comp183487_c0_seq1;comp184050_c0_seq2;comp181923_c0_seq1;comp137165_c0_seq1;comp145293_c0_seq1;comp134975_c0_seq1;comp151497_c0_seq1;comp173611_c0_seq1;comp16392…
ko04080, Neuroactive ligand-receptor interaction	Environmental Information Processing\Signaling molecules and interaction	403	comp89960_c0_seq1;comp73109_c0_seq1;comp47317_c0_seq1;comp75136_c0_seq1;comp50902_c0_seq1;comp14959_c0_seq1;comp40347_c0_seq1;comp58653_c0_seq1;comp129340_c0_seq1;comp121937_c0_seq2;comp13792_c0_seq1;comp49989_c0_seq1;comp7834_c0_seq1;comp51856_c0_seq1;comp94131_c0_seq1;comp55683_c0_seq1;comp91359_c0_seq1;comp63062_c0_seq1;comp57001_c0_seq1;comp27373_c0_seq2;comp90572_c0_seq1;comp95526_c0_seq1;co…
ko00514, Other types of O-glycan biosynthesis	Metabolism\Glycan biosynthesis and metabolism	71	comp6780_c0_seq1;comp23212_c0_seq1;comp124372_c1_seq1;comp117366_c0_seq1;comp125021_c0_seq1;comp63364_c0_seq1;comp62094_c0_seq1;comp90234_c0_seq2;comp162852_c0_seq1;comp183539_c0_seq1;comp183147_c0_seq14;comp179183_c0_seq2;comp163626_c0_seq3;comp149020_c0_seq1;comp149020_c1_seq1;comp180775_c0_seq5;comp183691_c0_seq4;comp144765_c0_seq1;comp148369_c0_seq1;comp175428_c0_seq4;comp183172_c0_seq2;comp1…
ko05100, Bacterial invasion of epithelial cells	Human Diseases\Infectious diseases	175	comp78204_c0_seq1;comp38704_c0_seq1;comp41368_c0_seq2;comp54928_c0_seq1;comp55756_c0_seq1;comp56857_c0_seq1;comp118804_c0_seq1;comp54754_c0_seq1;comp54763_c0_seq1;comp55576_c0_seq1;comp65037_c0_seq1;comp71313_c0_seq1;comp60185_c0_seq1;comp5971_c0_seq1;comp45320_c0_seq1;comp49887_c0_seq1;comp69905_c0_seq2;comp55559_c0_seq1;comp110338_c0_seq1;comp55037_c0_seq1;comp174052_c0_seq1;comp180515_c0_seq2;…
ko05014, Amyotrophic lateral sclerosis (ALS)	Human Diseases\Neurodegenerative diseases	90	comp119576_c1_seq1;comp56568_c0_seq2;comp38743_c0_seq1;comp43064_c0_seq1;comp54742_c0_seq1;comp94001_c0_seq2;comp99916_c0_seq1;comp78373_c0_seq1;comp162314_c0_seq4;comp135844_c0_seq1;comp163201_c0_seq2;comp183392_c0_seq2;comp144439_c0_seq1;comp172959_c0_seq1;comp145388_c0_seq1;comp168031_c0_seq1;comp166984_c0_seq2;comp162263_c0_seq2;comp180466_c0_seq1;comp170097_c0_seq5;comp183599_c0_seq5;comp145…
ko04910, Insulin signaling pathway	Organismal Systems\Endocrine system	313	comp38704_c0_seq1;comp41368_c0_seq2;comp54928_c0_seq1;comp55165_c0_seq1;comp55487_c0_seq1;comp55300_c0_seq1;comp55766_c0_seq1;comp79348_c0_seq2;comp54785_c0_seq1;comp54789_c0_seq1;comp54815_c0_seq2;comp54903_c0_seq1;comp55097_c0_seq1;comp110671_c0_seq2;comp112122_c0_seq2;comp40677_c0_seq1;comp123689_c0_seq2;comp40041_c0_seq1;comp55756_c0_seq1;comp58101_c0_seq1;comp122944_c1_seq1;comp81874_c0_seq1…
ko00591, Linoleic acid metabolism	Metabolism\Lipid metabolism	53	comp14125_c0_seq1;comp43910_c0_seq1;comp62530_c0_seq1;comp128745_c0_seq1;comp183762_c0_seq4;comp174373_c0_seq2;comp164156_c0_seq1;comp174207_c0_seq1;comp133742_c0_seq1;comp141896_c0_seq3;comp144721_c0_seq1;comp166259_c0_seq1;comp146935_c0_seq1;comp188694_c0_seq2;comp189414_c0_seq1;comp190542_c0_seq2;comp192182_c0_seq2;comp199808_c0_seq1;comp201884_c0_seq2;comp192932_c0_seq1;comp193593_c0_seq2;com…
ko03008, Ribosome biogenesis in eukaryotes	Genetic Information Processing\Translation	177	comp106784_c0_seq1;comp107608_c0_seq1;comp58338_c0_seq1;comp98786_c0_seq1;comp55231_c0_seq1;comp116774_c0_seq1;comp110482_c0_seq1;comp128161_c0_seq1;comp112744_c0_seq1;comp94324_c0_seq2;comp123322_c0_seq1;comp127915_c0_seq1;comp125482_c0_seq1;comp51751_c0_seq1;comp116715_c0_seq2;comp149425_c0_seq1;comp162252_c0_seq3;comp147664_c0_seq1;comp184239_c0_seq1;comp175782_c1_seq1;comp183610_c0_seq1;comp1…
ko04110, Cell cycle	Cellular Processes\Cell growth and death	243	comp55077_c0_seq1;comp54983_c0_seq1;comp54999_c0_seq1;comp55612_c0_seq1;comp106223_c0_seq1;comp104277_c0_seq1;comp49344_c0_seq1;comp55289_c0_seq1;comp55519_c0_seq1;comp112954_c0_seq1;comp53740_c0_seq1;comp98995_c0_seq1;comp9304_c0_seq1;comp47334_c0_seq1;comp51793_c0_seq2;comp118051_c0_seq1;comp55434_c0_seq1;comp40840_c0_seq1;comp71280_c0_seq1;comp47587_c0_seq1;comp117460_c0_seq2;comp130815_c2_seq…
ko04664, Fc epsilon RI signaling pathway	Organismal Systems\Immune system	130	comp4251_c0_seq1;comp114728_c0_seq1;comp42900_c0_seq1;comp124594_c0_seq1;comp54928_c0_seq1;comp38704_c0_seq1;comp41368_c0_seq2;comp55165_c0_seq1;comp55487_c0_seq1;comp55112_c0_seq1;comp57902_c0_seq1;comp29962_c0_seq2;comp99720_c0_seq1;comp118928_c0_seq2;comp112507_c0_seq2;comp144160_c0_seq1;comp173404_c0_seq2;comp181020_c0_seq1;comp164102_c0_seq4;comp148441_c0_seq1;comp148441_c1_seq1;comp143401_c…
ko00730, Thiamine metabolism	Metabolism\Metabolism of cofactors and vitamins	7	comp129407_c0_seq1;comp170112_c0_seq2;comp150607_c0_seq2;comp185572_c0_seq2;comp186672_c1_seq3;comp369055_c0_seq1;comp321728_c0_seq1;
ko04962, Vasopressin-regulated water reabsorption	Organismal Systems\Excretory system	108	comp111520_c0_seq1;comp54795_c0_seq1;comp54739_c0_seq2;comp54704_c0_seq1;comp62961_c0_seq1;comp48682_c0_seq1;comp50867_c0_seq1;comp70786_c0_seq1;comp97943_c0_seq1;comp8019_c1_seq1;comp127961_c0_seq1;comp107992_c0_seq1;comp71995_c0_seq2;comp108720_c0_seq1;comp41339_c0_seq1;comp143169_c0_seq1;comp148950_c0_seq2;comp169779_c0_seq1;comp175751_c1_seq1;comp130992_c0_seq2;comp145601_c0_seq1;comp146088_c…
ko05216, Thyroid cancer	Human Diseases\Cancers	53	comp55261_c0_seq1;comp180829_c0_seq1;comp183680_c0_seq1;comp180590_c0_seq1;comp180594_c0_seq1;comp181370_c0_seq2;comp180812_c0_seq1;comp145535_c0_seq2;comp170611_c0_seq1;comp174052_c0_seq1;comp180515_c0_seq2;comp130815_c2_seq1;comp198198_c1_seq1;comp189116_c1_seq1;comp196812_c1_seq7;comp194494_c0_seq6;comp198448_c1_seq2;comp189477_c0_seq3;comp189665_c0_seq4;comp187611_c0_seq1;comp200663_c1_seq1;c…
ko05211, Renal cell carcinoma	Human Diseases\Cancers	144	comp10013_c0_seq1;comp55612_c0_seq1;comp106223_c0_seq1;comp74134_c0_seq1;comp9304_c0_seq1;comp111557_c0_seq1;comp124110_c0_seq2;comp54928_c0_seq1;comp38704_c0_seq1;comp41368_c0_seq2;comp55165_c0_seq1;comp55487_c0_seq1;comp55756_c0_seq1;comp106189_c0_seq1;comp112507_c0_seq2;comp122241_c0_seq1;comp167700_c1_seq1;comp176805_c0_seq1;comp148913_c0_seq1;comp163085_c0_seq1;comp179974_c0_seq1;comp175084_…
ko00970, Aminoacyl-tRNA biosynthesis	Genetic Information Processing\Translation	86	comp106558_c0_seq2;comp56373_c0_seq1;comp36715_c0_seq1;comp182625_c0_seq4;comp163612_c0_seq1;comp174392_c0_seq1;comp176402_c0_seq2;comp184522_c0_seq1;comp184252_c0_seq3;comp147638_c0_seq1;comp167605_c0_seq1;comp184593_c0_seq1;comp190011_c0_seq4;comp200837_c0_seq4;comp199583_c0_seq9;comp190732_c0_seq3;comp200911_c0_seq3;comp190790_c0_seq3;comp197138_c0_seq4;comp190809_c0_seq1;comp192116_c0_seq1;co…
ko00195, Photosynthesis	Metabolism\Energy metabolism	47	comp88402_c0_seq1;comp113262_c0_seq1;comp107297_c0_seq1;comp92518_c0_seq1;comp46765_c0_seq1;comp67839_c0_seq1;comp110285_c0_seq1;comp110959_c0_seq1;comp108713_c0_seq1;comp69988_c0_seq1;comp107455_c0_seq1;comp109687_c0_seq1;comp41157_c0_seq1;comp42860_c0_seq1;comp140981_c0_seq1;comp144466_c0_seq1;comp174154_c0_seq2;comp173290_c0_seq1;comp142778_c0_seq2;comp156873_c0_seq2;comp154725_c0_seq1;comp257…
ko04666, Fc gamma R-mediated phagocytosis	Organismal Systems\Immune system	209	comp4251_c0_seq1;comp114728_c0_seq1;comp124594_c0_seq1;comp54928_c0_seq1;comp38704_c0_seq1;comp41368_c0_seq2;comp55165_c0_seq1;comp55487_c0_seq1;comp108051_c0_seq1;comp85999_c0_seq1;comp124338_c0_seq1;comp126335_c0_seq1;comp84443_c0_seq1;comp90180_c0_seq1;comp55576_c0_seq1;comp54754_c0_seq1;comp54763_c0_seq1;comp118804_c0_seq1;comp56857_c0_seq1;comp52863_c0_seq1;comp54798_c0_seq1;comp54823_c0_seq…
ko00290, Valine, leucine and isoleucine biosynthesis	Metabolism\Amino acid metabolism	13	comp75159_c0_seq2;comp129460_c0_seq2;comp154508_c0_seq1;comp169736_c0_seq3;comp205711_c0_seq22;comp289480_c0_seq1;comp327747_c0_seq1;comp341884_c0_seq1;comp380957_c0_seq1;comp377926_c0_seq1;comp391716_c0_seq1;comp380104_c0_seq1;comp403080_c0_seq1;
ko05031, Amphetamine addiction	Human Diseases\Substance dependence	136	comp126648_c0_seq2;comp30802_c0_seq1;comp118275_c0_seq2;comp19876_c0_seq1;comp70951_c0_seq1;comp102193_c0_seq2;comp69775_c0_seq1;comp124338_c0_seq1;comp126335_c0_seq1;comp63611_c0_seq1;comp54785_c0_seq1;comp54789_c0_seq1;comp54815_c0_seq2;comp54903_c0_seq1;comp55097_c0_seq1;comp110671_c0_seq2;comp54795_c0_seq1;comp58521_c0_seq1;comp117716_c0_seq4;comp125398_c0_seq1;comp55300_c0_seq1;comp55766_c0_…
ko04113, Meiosis - yeast	Cellular Processes\Cell growth and death	107	comp47587_c0_seq1;comp117460_c0_seq2;comp52413_c0_seq1;comp95647_c0_seq2;comp110311_c0_seq1;comp55300_c0_seq1;comp55766_c0_seq1;comp53740_c0_seq1;comp112954_c0_seq1;comp175751_c1_seq1;comp179226_c0_seq1;comp184168_c0_seq2;comp181599_c0_seq4;comp137417_c0_seq2;comp140442_c0_seq2;comp180996_c0_seq1;comp160954_c0_seq7;comp181709_c0_seq1;comp182491_c1_seq1;comp175067_c0_seq6;comp176514_c1_seq9;comp18…
ko05340, Primary immunodeficiency	Human Diseases\Immune diseases	75	comp38584_c0_seq1;comp18836_c0_seq1;comp43395_c0_seq2;comp121170_c0_seq1;comp4251_c0_seq1;comp114728_c0_seq1;comp51194_c0_seq1;comp63278_c0_seq1;comp68571_c0_seq1;comp124470_c0_seq1;comp135266_c0_seq1;comp174582_c0_seq1;comp144160_c0_seq1;comp173404_c0_seq2;comp181020_c0_seq1;comp159426_c0_seq3;comp175986_c0_seq1;comp197708_c0_seq14;comp195721_c0_seq6;comp196193_c0_seq2;comp199293_c0_seq1;comp201…
ko04650, Natural killer cell mediated cytotoxicity	Organismal Systems\Immune system	193	comp115503_c0_seq1;comp55112_c0_seq1;comp57902_c0_seq1;comp118928_c0_seq2;comp85249_c0_seq1;comp121170_c0_seq1;comp4251_c0_seq1;comp114728_c0_seq1;comp124594_c0_seq1;comp54928_c0_seq1;comp38704_c0_seq1;comp41368_c0_seq2;comp71313_c0_seq1;comp60185_c0_seq1;comp112507_c0_seq2;comp54916_c0_seq2;comp119576_c1_seq1;comp124338_c0_seq1;comp126335_c0_seq1;comp79865_c0_seq2;comp64513_c0_seq1;comp153526_c0…
ko04122, Sulfur relay system	Genetic Information Processing\Folding, sorting and degradation	21	comp97693_c0_seq1;comp110350_c0_seq1;comp113406_c0_seq1;comp185572_c0_seq2;comp186672_c1_seq3;comp195192_c0_seq2;comp195999_c0_seq1;comp189758_c0_seq1;comp198379_c0_seq1;comp198379_c1_seq4;comp195632_c0_seq3;comp198744_c2_seq1;comp205476_c0_seq1;comp209672_c0_seq12;comp209672_c2_seq10;comp203267_c0_seq8;comp204896_c0_seq3;comp206423_c1_seq9;comp258340_c0_seq1;comp404330_c0_seq1;comp446486_c0_seq1;
ko00940, Phenylpropanoid biosynthesis	Metabolism\Biosynthesis of other secondary metabolites	27	comp19147_c0_seq1;comp20533_c0_seq1;comp98336_c0_seq1;comp150437_c0_seq1;comp183064_c0_seq2;comp199214_c0_seq1;comp200223_c1_seq1;comp273105_c0_seq1;comp216085_c0_seq1;comp234494_c0_seq1;comp268707_c0_seq1;comp310386_c0_seq1;comp340467_c0_seq1;comp335099_c0_seq1;comp314294_c0_seq1;comp320899_c0_seq1;comp326331_c0_seq1;comp371878_c0_seq1;comp357699_c0_seq1;comp396221_c0_seq1;comp391873_c0_seq1;com…
ko00512, Mucin type O-glycan biosynthesis	Metabolism\Glycan biosynthesis and metabolism	42	comp118796_c0_seq1;comp154536_c2_seq1;comp168134_c2_seq2;comp178999_c0_seq4;comp183410_c0_seq1;comp182712_c0_seq3;comp187416_c0_seq1;comp190285_c0_seq2;comp193111_c0_seq5;comp193682_c0_seq4;comp197507_c0_seq1;comp201345_c1_seq7;comp201702_c0_seq20;comp202169_c0_seq1;comp185327_c0_seq1;comp201482_c0_seq1;comp201580_c1_seq1;comp203830_c0_seq2;comp205369_c0_seq22;comp205389_c0_seq1;comp207273_c4_seq…
ko00053, Ascorbate and aldarate metabolism	Metabolism\Carbohydrate metabolism	46	comp51554_c0_seq1;comp79305_c0_seq1;comp53608_c0_seq1;comp106577_c0_seq2;comp107802_c0_seq1;comp121050_c0_seq1;comp123959_c0_seq1;comp44359_c0_seq1;comp100854_c0_seq1;comp157603_c0_seq2;comp182324_c0_seq2;comp164338_c0_seq1;comp165052_c0_seq4;comp188357_c0_seq1;comp189336_c0_seq2;comp188511_c0_seq1;comp198801_c0_seq1;comp198812_c0_seq1;comp199370_c0_seq1;comp198563_c0_seq1;comp201831_c0_seq1;comp…
ko00020, Citrate cycle (TCA cycle)	Metabolism\Carbohydrate metabolism	152	comp55185_c0_seq1;comp55187_c0_seq1;comp51954_c0_seq1;comp55121_c0_seq1;comp92563_c0_seq1;comp40658_c0_seq2;comp44179_c0_seq1;comp73726_c0_seq1;comp10837_c0_seq1;comp122241_c0_seq1;comp100279_c0_seq1;comp117016_c0_seq1;comp117703_c0_seq1;comp47278_c0_seq1;comp114170_c0_seq1;comp79469_c0_seq1;comp164195_c0_seq2;comp144803_c0_seq1;comp132961_c0_seq1;comp163582_c0_seq4;comp183526_c0_seq16;comp138595…
ko01210, 2-Oxocarboxylic acid metabolism	Metabolism\Overview	73	comp55185_c0_seq1;comp55187_c0_seq1;comp51954_c0_seq1;comp55121_c0_seq1;comp92563_c0_seq1;comp72860_c0_seq3;comp111105_c0_seq1;comp164195_c0_seq2;comp144803_c0_seq1;comp132961_c0_seq1;comp163582_c0_seq4;comp183526_c0_seq16;comp149102_c0_seq1;comp149176_c0_seq1;comp173917_c0_seq2;comp184372_c0_seq1;comp138275_c0_seq1;comp169736_c0_seq3;comp201700_c0_seq1;comp188815_c0_seq1;comp190788_c0_seq2;comp1…
ko04740, Olfactory transduction	Organismal Systems\Sensory system	73	comp5516_c0_seq1;comp36083_c0_seq1;comp79559_c0_seq1;comp79793_c1_seq1;comp45321_c0_seq1;comp63611_c0_seq1;comp54785_c0_seq1;comp54789_c0_seq1;comp54815_c0_seq2;comp54903_c0_seq1;comp55097_c0_seq1;comp110671_c0_seq2;comp82923_c0_seq1;comp137488_c0_seq2;comp137595_c0_seq3;comp154922_c0_seq1;comp155304_c0_seq1;comp175751_c1_seq1;comp152399_c0_seq2;comp163213_c0_seq2;comp181016_c1_seq1;comp139336_c0…
ko00903, Limonene and pinene degradation	Metabolism\Metabolism of terpenoids and polyketides	15	comp44359_c0_seq1;comp100854_c0_seq1;comp198801_c0_seq1;comp198812_c0_seq1;comp205159_c0_seq3;comp206878_c3_seq3;comp238910_c0_seq1;comp278829_c0_seq1;comp305760_c0_seq1;comp313596_c0_seq1;comp356128_c0_seq1;comp384131_c0_seq1;comp387538_c0_seq1;comp443664_c0_seq1;comp445191_c0_seq1;
ko00250, Alanine, aspartate and glutamate metabolism	Metabolism\Amino acid metabolism	106	comp72860_c0_seq3;comp129304_c0_seq1;comp52829_c0_seq1;comp42085_c0_seq1;comp90396_c0_seq1;comp111653_c0_seq1;comp105845_c0_seq2;comp95843_c0_seq1;comp111603_c0_seq1;comp76155_c0_seq1;comp10275_c0_seq1;comp14094_c0_seq1;comp13311_c0_seq1;comp175173_c0_seq1;comp155121_c0_seq1;comp149102_c0_seq1;comp149176_c0_seq1;comp173917_c0_seq2;comp184372_c0_seq1;comp164532_c0_seq2;comp145261_c0_seq2;comp13750…
ko04920, Adipocytokine signaling pathway	Organismal Systems\Endocrine system	161	comp55165_c0_seq1;comp55487_c0_seq1;comp25284_c0_seq1;comp77351_c0_seq1;comp85802_c0_seq1;comp46946_c0_seq2;comp91603_c0_seq1;comp68058_c0_seq1;comp109729_c0_seq1;comp57001_c0_seq1;comp122944_c1_seq1;comp90572_c0_seq1;comp81874_c0_seq1;comp47278_c0_seq1;comp114170_c0_seq1;comp28976_c0_seq1;comp4663_c0_seq1;comp81642_c0_seq1;comp148005_c0_seq2;comp174108_c0_seq1;comp180820_c0_seq5;comp144070_c0_se…
ko00410, beta-Alanine metabolism	Metabolism\Metabolism of other amino acids	99	comp70432_c0_seq1;comp84134_c0_seq1;comp86746_c0_seq2;comp127966_c1_seq1;comp44359_c0_seq1;comp100854_c0_seq1;comp124596_c0_seq1;comp71597_c0_seq1;comp126304_c0_seq1;comp22460_c0_seq1;comp110763_c0_seq1;comp138965_c0_seq3;comp166844_c0_seq2;comp161597_c0_seq1;comp174235_c0_seq1;comp143033_c0_seq3;comp153719_c0_seq1;comp180666_c1_seq1;comp150765_c0_seq4;comp166516_c0_seq2;comp138314_c0_seq1;comp14…
ko00625, Chloroalkane and chloroalkene degradation	Metabolism\Xenobiotics biodegradation and metabolism	20	comp98017_c0_seq1;comp44359_c0_seq1;comp100854_c0_seq1;comp168152_c0_seq1;comp174543_c0_seq1;comp146107_c1_seq2;comp198801_c0_seq1;comp198812_c0_seq1;comp205159_c0_seq3;comp206878_c3_seq3;comp202544_c1_seq6;comp268025_c0_seq1;comp238910_c0_seq1;comp278829_c0_seq1;comp305760_c0_seq1;comp313596_c0_seq1;comp384131_c0_seq1;comp387538_c0_seq1;comp443664_c0_seq1;comp445191_c0_seq1;
ko04721, Synaptic vesicle cycle	Organismal Systems\Nervous system	167	comp30802_c0_seq1;comp59694_c0_seq1;comp48706_c0_seq1;comp90385_c0_seq1;comp123191_c0_seq1;comp6896_c0_seq1;comp93077_c0_seq1;comp120159_c0_seq1;comp5971_c0_seq1;comp45320_c0_seq1;comp49887_c0_seq1;comp69905_c0_seq2;comp54735_c0_seq1;comp119007_c0_seq1;comp47424_c0_seq1;comp55094_c0_seq1;comp109917_c0_seq1;comp55175_c0_seq2;comp55202_c0_seq2;comp36610_c0_seq1;comp96434_c0_seq1;comp121830_c0_seq1;…
ko04391, Hippo signaling pathway -fly	Environmental Information Processing\Signal transduction	173	comp53011_c0_seq1;comp6273_c0_seq1;comp52047_c0_seq1;comp72426_c0_seq1;comp83810_c0_seq1;comp52840_c0_seq1;comp123689_c0_seq2;comp79478_c0_seq1;comp65037_c0_seq1;comp52098_c0_seq1;comp101867_c0_seq1;comp114868_c0_seq1;comp78928_c0_seq1;comp13300_c0_seq1;comp60325_c0_seq1;comp55289_c0_seq1;comp55519_c0_seq1;comp53555_c0_seq1;comp173454_c0_seq2;comp146878_c0_seq1;comp183263_c0_seq2;comp149030_c0_se…
ko04672, Intestinal immune network for IgA production	Organismal Systems\Immune system	110	comp111755_c0_seq1;comp44823_c0_seq1;comp68403_c0_seq1;comp48607_c0_seq1;comp112644_c0_seq1;comp63278_c0_seq1;comp68571_c0_seq1;comp4251_c0_seq1;comp114728_c0_seq1;comp51194_c0_seq1;comp57239_c0_seq2;comp64541_c0_seq1;comp75711_c0_seq1;comp109471_c0_seq3;comp183365_c0_seq5;comp173097_c0_seq3;comp149629_c0_seq1;comp141730_c0_seq1;comp162089_c0_seq2;comp165869_c0_seq1;comp179532_c0_seq2;comp183022_…
ko05145, Toxoplasmosis	Human Diseases\Infectious diseases	217	comp85249_c0_seq1;comp111755_c0_seq1;comp128598_c0_seq1;comp103327_c0_seq1;comp13317_c0_seq1;comp123885_c0_seq1;comp107425_c0_seq1;comp107611_c0_seq1;comp63680_c0_seq1;comp55589_c0_seq1;comp57382_c0_seq1;comp55559_c0_seq1;comp110338_c0_seq1;comp38743_c0_seq1;comp43064_c0_seq1;comp54928_c0_seq1;comp38704_c0_seq1;comp41368_c0_seq2;comp55165_c0_seq1;comp55487_c0_seq1;comp128104_c0_seq1;comp174884_c0…
ko00196, Photosynthesis - antenna proteins	Metabolism\Energy metabolism	15	comp39322_c0_seq1;comp41263_c0_seq1;comp41268_c0_seq1;comp101556_c0_seq1;comp94378_c0_seq1;comp45440_c0_seq1;comp59255_c0_seq1;comp50166_c0_seq1;comp152905_c0_seq1;comp160326_c0_seq1;comp206850_c0_seq3;comp207755_c1_seq4;comp227283_c0_seq1;comp222687_c0_seq1;comp352437_c0_seq1;
ko00965, Betalain biosynthesis	Metabolism\Biosynthesis of other secondary metabolites	8	comp126648_c0_seq2;comp188544_c0_seq1;comp261988_c0_seq1;comp267756_c0_seq1;comp321089_c0_seq1;comp359798_c0_seq1;comp384085_c0_seq1;comp396502_c0_seq1;
ko04360, Axon guidance	Organismal Systems\Development	252	comp77123_c0_seq1;comp114093_c0_seq1;comp55112_c0_seq1;comp57902_c0_seq1;comp119576_c1_seq1;comp47276_c0_seq1;comp115990_c0_seq1;comp31026_c0_seq1;comp39207_c0_seq1;comp54975_c0_seq1;comp91436_c0_seq1;comp55026_c0_seq1;comp39596_c0_seq1;comp55264_c0_seq1;comp88004_c0_seq1;comp64541_c0_seq1;comp75711_c0_seq1;comp84068_c0_seq1;comp54507_c0_seq2;comp52863_c0_seq1;comp54798_c0_seq1;comp54823_c0_seq1;…
ko00633, Nitrotoluene degradation	Metabolism\Xenobiotics biodegradation and metabolism	4	comp184349_c0_seq1;comp195763_c0_seq1;comp208365_c0_seq2;comp255976_c0_seq1;
ko00740, Riboflavin metabolism	Metabolism\Metabolism of cofactors and vitamins	21	comp130265_c0_seq1;comp172749_c1_seq4;comp148852_c0_seq1;comp162883_c0_seq1;comp200607_c0_seq48;comp191892_c0_seq1;comp202004_c0_seq6;comp191176_c0_seq1;comp193286_c0_seq1;comp196299_c0_seq1;comp198279_c1_seq2;comp200125_c0_seq49;comp202679_c0_seq3;comp206201_c0_seq1;comp203057_c0_seq3;comp308375_c0_seq1;comp261988_c0_seq1;comp267756_c0_seq1;comp350533_c0_seq1;comp321089_c0_seq1;comp384085_c0_seq…
ko00624, Polycyclic aromatic hydrocarbon degradation	Metabolism\Xenobiotics biodegradation and metabolism	10	comp166328_c0_seq1;comp200563_c0_seq1;comp202172_c1_seq23;comp204253_c1_seq13;comp206483_c0_seq55;comp209769_c0_seq21;comp357331_c0_seq1;comp356128_c0_seq1;comp391931_c0_seq1;comp411898_c0_seq1;
ko00944, Flavone and flavonol biosynthesis	Metabolism\Biosynthesis of other secondary metabolites	5	comp176480_c0_seq1;comp209235_c0_seq1;comp362694_c0_seq1;comp347923_c0_seq1;comp432901_c0_seq1;
ko00603, Glycosphingolipid biosynthesis - globo series	Metabolism\Glycan biosynthesis and metabolism	18	comp181717_c0_seq2;comp181230_c2_seq2;comp188462_c0_seq2;comp192323_c0_seq3;comp198608_c0_seq1;comp201216_c0_seq1;comp198789_c0_seq3;comp200581_c0_seq4;comp201580_c1_seq1;comp204763_c0_seq2;comp204763_c1_seq3;comp206059_c0_seq1;comp207986_c0_seq4;comp283746_c0_seq1;comp329592_c0_seq1;comp439843_c0_seq1;comp385987_c0_seq1;comp420494_c0_seq1;
ko00232, Caffeine metabolism	Metabolism\Biosynthesis of other secondary metabolites	10	comp184349_c0_seq1;comp195763_c0_seq1;comp207690_c0_seq2;comp209185_c1_seq3;comp235642_c0_seq1;comp291931_c0_seq1;comp344037_c0_seq1;comp392935_c0_seq1;comp386592_c0_seq1;comp391773_c0_seq1;
ko00524, Butirosin and neomycin biosynthesis	Metabolism\Biosynthesis of other secondary metabolites	11	comp130651_c0_seq1;comp132429_c0_seq1;comp153504_c0_seq2;comp185029_c0_seq5;comp196568_c0_seq3;comp197144_c0_seq1;comp203799_c0_seq1;comp207817_c0_seq3;comp281766_c0_seq1;comp388634_c0_seq1;comp390699_c0_seq1;
ko00909, Sesquiterpenoid and triterpenoid biosynthesis	Metabolism\Metabolism of terpenoids and polyketides	6	comp151140_c0_seq2;comp163764_c0_seq2;comp174306_c0_seq1;comp181593_c1_seq1;comp376363_c0_seq1;comp428885_c0_seq1;
ko04112, Cell cycle - Caulobacter	Cellular Processes\Cell growth and death	8	comp160785_c0_seq3;comp197925_c5_seq8;comp204376_c0_seq5;comp300927_c0_seq1;comp352177_c0_seq1;comp398547_c0_seq1;comp407715_c0_seq1;comp389286_c0_seq1;
ko00300, Lysine biosynthesis	Metabolism\Amino acid metabolism	5	comp199349_c0_seq2;comp202286_c0_seq5;comp199370_c0_seq1;comp203812_c1_seq2;comp376407_c0_seq1;
ko00785, Lipoic acid metabolism	Metabolism\Metabolism of cofactors and vitamins	4	comp197153_c1_seq3;comp194969_c0_seq1;comp202060_c0_seq1;comp203139_c0_seq2;
ko00643, Styrene degradation	Metabolism\Xenobiotics biodegradation and metabolism	7	comp199317_c0_seq1;comp209652_c0_seq1;comp249705_c0_seq1;comp277061_c0_seq1;comp287362_c0_seq1;comp303314_c0_seq1;comp382897_c0_seq1;
ko03070, Bacterial secretion system	Environmental Information Processing\Membrane transport	6	comp193409_c0_seq2;comp194775_c0_seq1;comp191418_c0_seq2;comp194335_c1_seq1;comp364280_c0_seq1;comp385910_c0_seq1;
ko00780, Biotin metabolism	Metabolism\Metabolism of cofactors and vitamins	7	comp199854_c3_seq19;comp209449_c0_seq12;comp210349_c0_seq8;comp210763_c0_seq13;comp260521_c0_seq1;comp414663_c0_seq1;comp424501_c0_seq1;
ko04711, Circadian rhythm - fly	Organismal Systems\Environmental adaptation	15	comp195908_c0_seq9;comp186089_c0_seq1;comp187946_c0_seq1;comp206626_c0_seq1;comp207720_c0_seq4;comp207909_c0_seq31;comp204095_c0_seq14;comp208549_c1_seq2;comp207917_c1_seq6;comp203254_c0_seq3;comp343420_c0_seq1;comp346770_c0_seq1;comp397647_c0_seq1;comp408204_c0_seq1;comp439766_c0_seq1;
ko00254, Aflatoxin biosynthesis	Metabolism\Biosynthesis of other secondary metabolites	8	comp188415_c0_seq1;comp201574_c0_seq2;comp208725_c0_seq14;comp210484_c2_seq3;comp211133_c1_seq5;comp363603_c0_seq1;comp428590_c0_seq1;comp429584_c0_seq1;
ko00660, C5-Branched dibasic acid metabolism	Metabolism\Carbohydrate metabolism	5	comp194412_c0_seq7;comp203856_c0_seq2;comp341884_c0_seq1;comp377926_c0_seq1;comp391716_c0_seq1;
ko00281, Geraniol degradation	Metabolism\Metabolism of terpenoids and polyketides	11	comp200289_c4_seq13;comp201342_c0_seq6;comp202767_c3_seq2;comp202767_c4_seq2;comp262989_c0_seq1;comp259312_c0_seq1;comp306826_c0_seq1;comp314813_c0_seq1;comp327654_c0_seq1;comp402215_c0_seq1;comp419251_c0_seq1;
ko01055, Biosynthesis of vancomycin group antibiotics	Metabolism\Metabolism of terpenoids and polyketides	1	comp208277_c0_seq17;
ko00791, Atrazine degradation	Metabolism\Xenobiotics biodegradation and metabolism	1	comp203642_c0_seq4;
ko05111, Vibrio cholerae pathogenic cycle	Human Diseases\Infectious diseases	1	comp210746_c0_seq2;
ko00908, Zeatin biosynthesis	Metabolism\Metabolism of terpenoids and polyketides	1	comp206002_c0_seq18;
ko00945, Stilbenoid, diarylheptanoid and gingerol biosynthesis	Metabolism\Biosynthesis of other secondary metabolites	3	comp326331_c0_seq1;comp356128_c0_seq1;comp357699_c0_seq1;
ko00351, 1,1,1-Trichloro-2,2-bis(4-chlorophenyl)ethane (DDT) degradation	Metabolism\Xenobiotics biodegradation and metabolism	2	comp357331_c0_seq1;comp391931_c0_seq1;
ko02040, Flagellar assembly	Cellular Processes\Cell motility	2	comp354247_c0_seq1;comp431243_c0_seq1;
ko00361, Chlorocyclohexane and chlorobenzene degradation	Metabolism\Xenobiotics biodegradation and metabolism	3	comp357331_c0_seq1;comp391925_c0_seq1;comp391931_c0_seq1;
ko00364, Fluorobenzoate degradation	Metabolism\Xenobiotics biodegradation and metabolism	1	comp391925_c0_seq1;
ko00906, Carotenoid biosynthesis	Metabolism\Metabolism of terpenoids and polyketides	1	comp394636_c0_seq1;
ko00623, Toluene degradation	Metabolism\Xenobiotics biodegradation and metabolism	1	comp391925_c0_seq1;
